# Supplementary material for: Vocal repertoire of Microhyla nilphamariensis from Delhi and comparison with closely related M. ornata populations from the western coast of India and Sri Lanka
Source: PeerJ. 2024 Mar 29;12:e16903. doi: 10.7717/peerj.16903 (PMC10984171; doi:10.7717/peerj.16903)
Supplement: Supplemental Information 8 — Details of Body Size and Recording temperature. [file peerj-12-16903-s008.xlsx]

## Sheet: Sheet1
Supplementary Data_D1: Microhyla nilphamariensis_Details of Body Size and Recording temperature
Cut	Assigned Filename (.wav)	SVL	Mass	Air Temp Dry bulb	Air Temp Wet Bulb
1	Microhyla_nilphamariensis_29_August_2015_Cut 1	19.5	0.7	29.8	28.5
2	Microhyla_nilphamariensis_29_August_2015_Cut 2	18.8	0.72	29.2	28.3
3	Microhyla_nilphamariensis_29_August_2015_Cut 3	19.7	0.68	31.2	29.8
4	Microhyla_nilphamariensis_29_August_2015_Cut 4	18.5	0.68	30.2	28.8
5	Microhyla_nilphamariensis_29_August_2015_Cut 5	19.7	0.66	29.8	28.6
6	Microhyla_nilphamariensis_29_August_2015_Cut 6	17.5	0.67	29.4	28.8
7	Microhyla_nilphamariensis_29_August_2015_Cut 7	19.8	0.82	29.4	28.8
8	Microhyla_nilphamariensis_29_August_2015_Cut 8	19.2	0.75	29.2	28.7
9	Microhyla_nilphamariensis_02_September_2015_Cut 9	19.5	0.77	29.3	28.8
10	Microhyla_nilphamariensis_02_September_2015_Cut 10	19.2	0.71	29.6	28.3
11	Microhyla_nilphamariensis_03 September 2015_Cut 11	19.5	0.76	29.8	27
12	Microhyla_nilphamariensis_03 September 2015_Cut 12	20.1	0.73	28.8	27
13	Microhyla_nilphamariensis_04 September 2015_Cut 13	20.5	0.74	28.4	27.8
14	Microhyla_nilphamariensis_04 September 2015_Cut 14	19.9	0.78	27.5	26.7
15	Microhyla_nilphamariensis_08 September 2015_Cut 15	18.7	0.66	29.8	27.4
16	Microhyla_nilphamariensis_08 September 2015_Cut 16	19.5	0.73	30.2	28.4
17	Microhyla_nilphamariensis_29_September_2015_Cut 17	20	0.71	30	28
18	Microhyla_nilphamariensis_29_September_2015_Cut 18	18.9	0.67	30	27.4
