# Supplementary material for: Vocal repertoire of Microhyla nilphamariensis from Delhi and comparison with closely related M. ornata populations from the western coast of India and Sri Lanka
Source: PeerJ. 2024 Mar 29;12:e16903. doi: 10.7717/peerj.16903 (PMC10984171; doi:10.7717/peerj.16903)
Supplement: Supplemental Information 9 — Raw Data for call analysis (N = 5, 100 calls) (Wijayathilaka & Meegaskumbura, 2016) [file peerj-12-16903-s009.xlsx]

## Sheet: Sheet1
Supplementary Data_D2: Microhyla niphamariensis: Raw Data for call analysis (N=18, 360 calls)
			Entire Call
Cut	Assigned Filename (.wav)	Call #	Call Duration (s)	Call Rise Time (s)	Call Fall Time (s)	Intercall Interval (s)	# Pulses per Call	Pulse Rate (pulses/s)	Overall Dominant Frequency (peak) (kHz)	Overall Dominant Frequency 1 (kHz)	Overall Dominant Frequency 2 (peak) (kHz)	First Pulse Period (s)	Middle Pulse Period (s)	"N-1" Pulse Period (s)	overall Pulse Dominant Frequency (kHz)	Pulse Dominant Frequency 1 (kHz)	Pulse Dominant Frequency 2 (kHz)	Pulse period (s)	Pulse Duration (ms)	Pulse Rise Time (ms)	Pulse 50% Rise Time (ms)	Pulse Fall Time (ms)	Pulse 50% Fall Time (ms)
1	Microhyla_nilphamariensis_29_August_2015_Cut 1	1	0.357502	0.088325	0.132037	0.787469	17	45.0624	1636.5	1636.5	3703.7	0.019421	0.022769	0.019727	1636.5	1679.6	3919	0.022063	0.006153	0.001263	0.000503	0.00489	0.004313
1	Microhyla_nilphamariensis_29_August_2015_Cut 1	2	0.454693	0.226322	0.228372	0.523792	22	46.4762	1679.6	1679.6	3703.7	0.011542	0.023417	0.023368	3703.7	1636.5	3746.8	0.02341	0.006166	0.001278	0.000526	0.004888	0.004312
1	Microhyla_nilphamariensis_29_August_2015_Cut 1	3	0.45391	0.208794	0.152056	0.586756	21	44.3413	1636.5	1636.5	3746.8	0.022686	0.023445	0.016645	3703.7	1636.5	3703.7	0.023221	0.005788	0.001241	0.00051	0.004547	0.003967
1	Microhyla_nilphamariensis_29_August_2015_Cut 1	4	0.43252	0.182825	0.156792	0.644377	20	44.2632	1636.5	1636.5	3746.8	0.022029	0.02315	0.019722	1636.5	1636.5	3789.8	0.022739	0.007448	0.00083	0.000779	0.006618	0.006019
1	Microhyla_nilphamariensis_29_August_2015_Cut 1	5	0.452333	0.184636	0.245044	0.785708	21	44.4806	1679.6	1636.5	3746.8	0.025009	0.022678	0.018526	1636.5	1679.6	3789.8	0.023061	0.007499	0.000863	0.000806	0.006636	0.006041
1	Microhyla_nilphamariensis_29_August_2015_Cut 1	6	0.444496	0.204914	0.216386	0.94421	21	45.238	1636.5	1636.5	3746.8	0.02264	0.023058	0.015223	1636.5	1636.5	3746.8	0.023058	0.006855	0.000827	0.000775	0.006028	0.005426
1	Microhyla_nilphamariensis_29_August_2015_Cut 1	7	0.430504	0.181875	0.111578	0.87445	20	44.4888	1679.6	1636.5	3746.8	0.021792	0.023075	0.021884	1679.6	1679.6	3703.7	0.022514	0.003911	0.000834	0.00077	0.003077	0.002482
1	Microhyla_nilphamariensis_29_August_2015_Cut 1	8	0.426446	0.203034	0.153843	0.803714	20	44.8522	1679.6	1679.6	3746.8	0.02141	0.023266	0.022657	1636.5	1636.5	3789.8	0.023266	0.007624	0.000834	0.000771	0.00679	0.0062
1	Microhyla_nilphamariensis_29_August_2015_Cut 1	9	0.429801	0.204187	0.225616	0.750035	20	44.4933	1593.5	1636.5	3746.8	0.022492	0.023829	0.019457	1636.5	1636.5	3746.8	0.022157	0.007585	0.000838	0.000778	0.006747	0.006156
1	Microhyla_nilphamariensis_29_August_2015_Cut 1	10	0.436062	0.230037	0.159518	0.808412	20	43.8645	1679.6	1679.6	3746.8	0.02208	0.023288	0.020973	3746.8	1679.6	3703.7	0.022947	0.006238	0.000853	0.000792	0.005385	0.00479
1	Microhyla_nilphamariensis_29_August_2015_Cut 1	11	0.45858	0.205368	0.184777	0.834104	21	43.8622	1679.6	1636.5	3746.8	0.021333	0.02342	0.023053	1636.5	1679.6	3832.9	0.022538	0.007354	0.000856	0.000796	0.006498	0.005908
1	Microhyla_nilphamariensis_29_August_2015_Cut 1	12	0.434904	0.204164	0.185186	1.29382	20	43.9796	1636.5	1636.5	3746.8	0.018889	0.022831	0.023352	1636.5	1636.5	3746.8	0.022831	0.007171	0.000854	0.000791	0.006317	0.005727
1	Microhyla_nilphamariensis_29_August_2015_Cut 1	13	0.454012	0.205682	0.134907	0.984131	21	44.4132	1636.5	1636.5	3746.8	0.020343	0.022402	0.022671	1636.5	1636.5	3789.8	0.022402	0.007142	0.000832	0.000776	0.00631	0.005714
1	Microhyla_nilphamariensis_29_August_2015_Cut 1	14	0.457394	0.229488	0.136773	0.794959	21	44.044	1636.5	1636.5	3746.8	0.02112	0.023281	0.023215	1636.5	1636.5	3746.8	0.023381	0.006264	0.000855	0.000784	0.005409	0.004824
1	Microhyla_nilphamariensis_29_August_2015_Cut 1	15	0.434938	0.135698	0.13813	0.90923	20	43.9684	1636.5	1636.5	3746.8	0.022295	0.023017	0.022675	1636.5	1679.6	3832.9	0.023173	0.007462	0.000859	0.000806	0.006603	0.006005
1	Microhyla_nilphamariensis_29_August_2015_Cut 1	16	0.435056	0.160059	0.137427	0.736524	20	44.0007	3703.7	1636.5	3746.8	0.021448	0.02204	0.021951	1679.6	1679.6	3789.8	0.022041	0.007395	0.001283	0.000547	0.006112	0.005532
1	Microhyla_nilphamariensis_29_August_2015_Cut 1	17	0.435796	0.160746	0.114529	0.705483	20	43.8695	1679.6	1636.5	3746.8	0.021341	0.022756	0.02426	1636.5	1679.6	3789.8	0.022605	0.006852	0.001237	0.000492	0.005615	0.005038
1	Microhyla_nilphamariensis_29_August_2015_Cut 1	18	0.443188	0.232692	0.140882	0.911051	20	43.2148	1679.6	1636.5	3746.8	0.020903	0.023152	0.02487	3746.8	1636.5	3746.8	0.02302	0.005674	0.000879	0.000817	0.004795	0.0042
1	Microhyla_nilphamariensis_29_August_2015_Cut 1	19	0.433118	0.181284	0.134806	0.8844	20	44.217	1636.5	1636.5	3746.8	0.018793	0.022726	0.024068	1636.5	1636.5	3832.9	0.022947	0.007809	0.000853	0.000796	0.006956	0.006364
1	Microhyla_nilphamariensis_29_August_2015_Cut 1	20	0.415107	0.206611	0.162761	0.811934	19	43.6993	1636.5	1636.5	3746.8	0.020999	0.022155	0.023479	1636.5	1636.5	3746.8	0.023987	0.006266	0.000851	0.000782	0.005415	0.004828
2	Microhyla_nilphamariensis_29_August_2015_Cut 2	1	0.395347	0.313324	0.037746	0.621505	17	40.791	3402.2	1636.5	3359.2	0.023778	0.024116	0.014862	3402.2	1679.6	3402.2	0.021694	0.00382	0.000798	0.000725	0.003022	0.002388
2	Microhyla_nilphamariensis_29_August_2015_Cut 2	2	0.389007	0.264148	0.034188	1.13195	18	44.0006	3402.2	1636.5	3402.2	0.023971	0.0234	0.012789	3402.2	1679.6	3402.2	0.022609	0.003838	0.000987	0.000773	0.002851	0.002368
2	Microhyla_nilphamariensis_29_August_2015_Cut 2	3	0.385267	0.192015	0.037661	0.710446	18	44.4685	3402.2	1636.5	3402.2	0.021481	0.023123	0.014858	3402.2	1636.5	3402.2	0.021008	0.003861	0.000977	0.000572	0.002884	0.002013
2	Microhyla_nilphamariensis_29_August_2015_Cut 2	4	0.410227	0.218429	0.035311	0.700974	19	44.0782	3402.2	1636.5	3402.2	0.024142	0.0228	0.014261	3445.3	1679.6	3445.3	0.022251	0.003847	0.00102	0.000605	0.002827	0.001969
2	Microhyla_nilphamariensis_29_August_2015_Cut 2	5	0.420712	0.312462	0.041819	0.565499	19	43.0747	1636.5	1636.5	3402.2	0.024022	0.023427	0.019707	3445.3	1679.6	3445.3	0.022206	0.003878	0.000998	0.000599	0.00288	0.002013
2	Microhyla_nilphamariensis_29_August_2015_Cut 2	6	0.407719	0.267772	0.074827	0.597337	19	44.4581	3445.3	1636.5	3445.3	0.022656	0.022289	0.012593	3445.3	1636.5	3445.3	0.022816	0.003841	0.000968	0.000545	0.002873	0.002022
2	Microhyla_nilphamariensis_29_August_2015_Cut 2	7	0.424145	0.310888	0.090517	0.606755	19	42.7292	3445.3	1636.5	3445.3	0.022843	0.02331	0.02229	3445.3	1636.5	3445.3	0.023058	0.003749	0.000969	0.000579	0.00278	0.001917
2	Microhyla_nilphamariensis_29_August_2015_Cut 2	8	0.416524	0.289943	0.038527	0.69689	19	43.4691	3445.3	1636.5	3445.3	0.026233	0.022925	0.016595	3445.3	1636.5	3445.3	0.022038	0.003785	0.000987	0.000563	0.002798	0.001946
2	Microhyla_nilphamariensis_29_August_2015_Cut 2	9	0.416921	0.218	0.063311	0.703076	19	43.4145	1636.5	1636.5	3445.3	0.021647	0.022251	0.016835	3445.3	1636.5	3488.4	0.023271	0.003795	0.000994	0.000578	0.002801	0.00195
2	Microhyla_nilphamariensis_29_August_2015_Cut 2	10	0.410004	0.19673	0.075913	0.739952	19	44.2275	3445.3	1636.5	3445.3	0.021099	0.022879	0.012153	3445.3	1636.5	3445.3	0.023352	0.005034	0.001399	0.000766	0.003635	0.003043
2	Microhyla_nilphamariensis_29_August_2015_Cut 2	11	0.43751	0.291077	0.080112	0.569588	20	43.6932	3445.3	1636.5	3445.3	0.023377	0.023649	0.015746	3445.3	1636.5	3445.3	0.021785	0.003637	0.000947	0.00056	0.00269	0.001819
2	Microhyla_nilphamariensis_29_August_2015_Cut 2	12	0.422963	0.245617	0.065919	0.790212	19	42.8706	3445.3	1636.5	3445.3	0.022744	0.023671	0.020863	3445.3	1636.5	3445.3	0.022292	0.003639	0.000966	0.000582	0.002673	0.002067
2	Microhyla_nilphamariensis_29_August_2015_Cut 2	13	0.425495	0.304142	0.076434	0.721707	20	44.9548	3445.3	1636.5	3488.4	0.019226	0.022922	0.012096	3488.4	1636.5	3488.4	0.022133	0.003665	0.000992	0.0006	0.002673	0.002075
2	Microhyla_nilphamariensis_29_August_2015_Cut 2	14	0.416881	0.220389	0.05849	0.725409	19	43.4357	1636.5	1636.5	3488.4	0.024348	0.023685	0.016738	3445.3	1679.6	3445.3	0.02317	0.00526	0.000966	0.000527	0.004294	0.003433
2	Microhyla_nilphamariensis_29_August_2015_Cut 2	15	0.433824	0.289777	0.099649	0.876115	20	44.08	3488.4	1636.5	3488.4	0.02214	0.023749	0.015674	3488.4	1636.5	3488.4	0.022656	0.003657	0.000968	0.000563	0.002689	0.001828
2	Microhyla_nilphamariensis_29_August_2015_Cut 2	16	0.417356	0.311579	0.061334	0.627466	19	43.4861	1636.5	1636.5	3488.4	0.023848	0.02392	0.015987	3488.4	1636.5	3488.4	0.022134	0.003688	0.000994	0.000562	0.002694	0.00184
2	Microhyla_nilphamariensis_29_August_2015_Cut 2	17	0.411483	0.215686	0.086663	1.25581	19	44.0956	3488.4	1636.5	3488.4	0.022972	0.022194	0.018962	3488.4	1636.5	3488.4	0.020788	0.004268	0.000991	0.000559	0.003277	0.002425
2	Microhyla_nilphamariensis_29_August_2015_Cut 2	18	0.426309	0.272413	0.108319	0.742405	19	42.508	3488.4	1636.5	3488.4	0.022607	0.023948	0.021947	3488.4	1636.5	3488.4	0.022692	0.005205	0.000965	0.000512	0.00424	0.003389
2	Microhyla_nilphamariensis_29_August_2015_Cut 2	19	0.428836	0.219201	0.072813	0.945541	20	44.5963	3488.4	1636.5	3488.4	0.022201	0.022858	0.016834	3488.4	1636.5	3488.4	0.021789	0.004861	0.000969	0.000526	0.003892	0.003039
2	Microhyla_nilphamariensis_29_August_2015_Cut 2	20	0.432636	0.194624	0.190402	0.843341	20	44.2028	3488.4	1636.5	3445.3	0.021567	0.024511	0.016739	3488.4	1636.5	3488.4	0.023924	0.005331	0.001376	0.000755	0.003955	0.003372
3	Microhyla_nilphamariensis_29_August_2015_Cut 3	1	0.345626	0.134913	0.095612	0.624691	16	43.8425	3531.4	1593.5	3531.4	0.019364	0.022769	0.023495	3531.4	1636.5	3531.4	0.023127	0.004963	0.000787	0.000725	0.004176	0.003572
3	Microhyla_nilphamariensis_29_August_2015_Cut 3	2	0.354632	0.119171	0.143897	0.815245	16	42.5386	3488.4	1636.5	3531.4	0.023404	0.022871	0.026686	3488.4	1636.5	3531.4	0.022674	0.004989	0.000829	0.000771	0.00416	0.003568
3	Microhyla_nilphamariensis_29_August_2015_Cut 3	3	0.370717	0.159815	0.119497	0.494256	17	43.5073	3531.4	1636.5	3531.4	0.018006	0.022938	0.023706	3531.4	1679.6	3488.4	0.023236	0.004105	0.000829	0.000774	0.003276	0.002666
3	Microhyla_nilphamariensis_29_August_2015_Cut 3	4	0.40103	0.140425	0.143781	0.582548	18	42.6869	3445.3	1636.5	3531.4	0.022671	0.023367	0.02594	3445.3	1636.5	3488.4	0.022114	0.004248	0.000784	0.000717	0.003464	0.00286
3	Microhyla_nilphamariensis_29_August_2015_Cut 3	5	0.393638	0.228157	0.165345	0.615376	18	43.595	3531.4	1593.5	3531.4	0.022129	0.022695	0.02338	3531.4	1636.5	3574.5	0.022523	0.004538	0.000784	0.000724	0.003754	0.003148
3	Microhyla_nilphamariensis_29_August_2015_Cut 3	6	0.421527	0.186677	0.211517	0.546186	20	45.3736	3488.4	1636.5	3531.4	0.018225	0.02265	0.023633	3531.4	1593.5	3531.4	0.023322	0.004952	0.00077	0.000711	0.004182	0.00358
3	Microhyla_nilphamariensis_29_August_2015_Cut 3	7	0.39506	0.253075	0.096567	0.580027	18	43.4687	3488.4	1593.5	3531.4	0.020265	0.02317	0.02295	3488.4	1636.5	3488.4	0.022161	0.004673	0.000915	0.000536	0.003758	0.00289
3	Microhyla_nilphamariensis_29_August_2015_Cut 3	8	0.407508	0.29049	0.117019	0.607165	19	44.5585	3488.4	1593.5	3488.4	0.018157	0.022061	0.024262	3488.4	1636.5	3488.4	0.022238	0.005412	0.00097	0.000577	0.004442	0.003565
3	Microhyla_nilphamariensis_29_August_2015_Cut 3	9	0.386925	0.270535	0.093941	0.743084	18	44.3583	3488.4	1593.5	3531.4	0.021352	0.022444	0.02287	3488.4	1636.5	3488.4	0.022535	0.004789	0.00101	0.000601	0.003779	0.002903
3	Microhyla_nilphamariensis_29_August_2015_Cut 3	10	0.396166	0.254472	0.095233	0.597472	18	43.3142	3488.4	1636.5	3531.4	0.023503	0.022106	0.023354	3488.4	1636.5	3488.4	0.02297	0.005174	0.000969	0.000569	0.004205	0.003342
3	Microhyla_nilphamariensis_29_August_2015_Cut 3	11	0.420462	0.217486	0.06894	0.754446	19	43.1562	3488.4	1593.5	3488.4	0.025136	0.022098	0.021855	3488.4	1636.5	3488.4	0.022536	0.004247	0.000924	0.000548	0.003323	0.002458
3	Microhyla_nilphamariensis_29_August_2015_Cut 3	12	0.393717	0.2333	0.160419	0.517044	18	43.4511	3531.4	1636.5	3531.4	0.021873	0.023437	0.022429	3531.4	1636.5	3531.4	0.021788	0.005247	0.000787	0.000726	0.00446	0.003315
3	Microhyla_nilphamariensis_29_August_2015_Cut 3	13	0.387125	0.272574	0.069812	0.557493	18	44.2742	3531.4	1636.5	3531.4	0.022909	0.022086	0.022506	3488.4	1636.5	3488.4	0.022224	0.004678	0.000923	0.00053	0.003755	0.002888
3	Microhyla_nilphamariensis_29_August_2015_Cut 3	14	0.384312	0.292574	0.091738	0.532555	18	44.5724	3488.4	1593.5	3488.4	0.0206	0.023066	0.02216	3488.4	1679.6	3488.4	0.022746	0.004677	0.000788	0.000735	0.003889	0.003268
3	Microhyla_nilphamariensis_29_August_2015_Cut 3	15	0.379263	0.236426	0.0737	0.558146	17	42.4372	3488.4	1636.5	3488.4	0.0209	0.024077	0.026417	3488.4	1636.5	3488.4	0.022034	0.004107	0.000759	0.000686	0.003348	0.002197
3	Microhyla_nilphamariensis_29_August_2015_Cut 3	16	0.338356	0.125227	0.024294	0.664978	15	41.6718	3488.4	1593.5	3488.4	0.027	0.023293	0.022565	3488.4	1679.6	3488.4	0.022565	0.003606	0.00065	0.000604	0.002956	0.00232
3	Microhyla_nilphamariensis_29_August_2015_Cut 3	17	0.423055	0.185221	0.237835	0.568341	19	42.7933	3488.4	1593.5	3531.4	0.022159	0.022589	0.024762	3531.4	1636.5	3574.5	0.023874	0.003953	0.000785	0.000731	0.003168	0.002566
3	Microhyla_nilphamariensis_29_August_2015_Cut 3	18	0.423402	0.136996	0.169422	0.528458	19	42.6878	3531.4	1593.5	3531.4	0.021287	0.022649	0.026792	3531.4	1679.6	3574.5	0.023525	0.003009	0.0008	0.000751	0.002209	0.001605
3	Microhyla_nilphamariensis_29_August_2015_Cut 3	19	0.390967	0.148204	0.171176	0.550472	17	41.1865	3445.3	1593.5	3445.3	0.023243	0.023529	0.025482	3531.4	1593.5	3531.4	0.024243	0.003579	0.000787	0.00073	0.002792	0.002184
3	Microhyla_nilphamariensis_29_August_2015_Cut 3	20	0.404958	0.257399	0.10071	0.744079	18	42.4139	3488.4	1593.5	3488.4	0.022532	0.024306	0.025304	3531.4	1593.5	3531.4	0.023603	0.004795	0.000991	0.000558	0.003804	0.002901
4	Microhyla_nilphamariensis_29_August_2015_Cut 4	1	0.375882	0.178908	0.148539	0.732719	16	40.2219	3445.3	1636.5	3445.3	0.027594	0.024269	0.027115	3445.3	1679.6	3445.3	0.024219	0.004276	0.000972	0.00059	0.003304	0.00244
4	Microhyla_nilphamariensis_29_August_2015_Cut 4	2	0.43112	0.17428	0.207659	61.7625	18	39.6404	3445.3	1636.5	3445.3	0.020544	0.025007	0.033706	3445.3	1679.6	3445.3	0.024583	0.004182	0.000925	0.000527	0.003257	0.002388
4	Microhyla_nilphamariensis_29_August_2015_Cut 4	3	0.348442	0.183117	0.068795	0.843888	15	40.4479	3488.4	1636.5	3488.4	0.023441	0.024964	0.022144	3445.3	1722.7	3488.4	0.024444	0.004277	0.000929	0.000504	0.003348	0.002502
4	Microhyla_nilphamariensis_29_August_2015_Cut 4	4	0.389734	0.078064	0.162805	0.733383	17	41.3194	3574.5	1636.5	3617.6	0.026312	0.024091	0.022813	3574.5	1636.5	3574.5	0.024312	0.003575	0.000947	0.000548	0.002628	0.002047
4	Microhyla_nilphamariensis_29_August_2015_Cut 4	5	0.393795	0.24709	0.122829	0.852076	17	40.9694	3402.2	1636.5	3402.2	0.025076	0.023675	0.024641	3402.2	1722.7	3402.2	0.024321	0.005149	0.000789	0.000737	0.00436	0.003744
4	Microhyla_nilphamariensis_29_August_2015_Cut 4	6	0.379847	0.205775	0.149741	0.636086	16	39.7486	3445.3	1636.5	3445.3	0.027921	0.024292	0.025652	3445.3	1679.6	3445.3	0.024292	0.005047	0.000906	0.000533	0.004141	0.003526
4	Microhyla_nilphamariensis_29_August_2015_Cut 4	7	0.397062	0.22727	0.145779	202.755	17	40.6123	3445.3	1636.5	3445.3	0.023341	0.024804	0.023996	3445.3	1722.7	3445.3	0.023966	0.004932	0.000946	0.000571	0.003986	0.003377
4	Microhyla_nilphamariensis_29_August_2015_Cut 4	8	0.380224	0.207527	0.076031	0.990917	16	39.6557	3445.3	1593.5	3445.3	0.027887	0.025396	0.026738	3445.3	1679.6	3445.3	0.023945	0.003271	0.000924	0.000522	0.002347	0.002006
4	Microhyla_nilphamariensis_29_August_2015_Cut 4	9	0.412666	0.050842	0.31051	0.846483	18	41.3459	3488.4	1636.5	3488.4	0.024899	0.02388	0.024315	1636.5	1636.5	3531.4	0.024577	0.005035	0.000848	0.000797	0.004187	0.003601
4	Microhyla_nilphamariensis_29_August_2015_Cut 4	10	0.414262	0.075275	0.338988	0.524152	18	41.236	1593.5	1636.5	3488.4	0.023605	0.023739	0.02575	1593.5	1593.5	3574.5	0.025151	0.007268	0.000833	0.000785	0.006435	0.005852
4	Microhyla_nilphamariensis_29_August_2015_Cut 4	11	0.417384	0.051971	0.290584	1.02125	18	40.9848	1593.5	1593.5	3488.4	0.026189	0.023965	0.025213	3531.4	1593.5	3574.5	0.024799	0.007195	0.000897	0.00084	0.006298	0.005721
4	Microhyla_nilphamariensis_29_August_2015_Cut 4	12	0.370718	0.100407	0.1736	0.679783	16	40.9693	1593.5	1593.5	3359.2	0.025519	0.024127	0.023878	1593.5	1593.5	3273	0.024239	0.006285	0.000812	0.000777	0.005473	0.004863
4	Microhyla_nilphamariensis_29_August_2015_Cut 4	13	0.367488	0.169723	0.197764	0.758262	16	41.2122	3402.2	1636.5	3359.2	0.020809	0.02415	0.025485	3402.2	1722.7	3402.2	0.023909	0.004848	0.000794	0.000741	0.004054	0.003439
4	Microhyla_nilphamariensis_29_August_2015_Cut 4	14	0.40448	0.077774	0.326707	0.86466	17	39.8238	3402.2	1636.5	3402.2	0.025263	0.024283	0.032854	1593.5	1636.5	3316.1	0.025114	0.006263	0.000828	0.000785	0.005435	0.004841
4	Microhyla_nilphamariensis_29_August_2015_Cut 4	15	0.431794	0.052557	0.353502	0.644173	18	39.5955	3402.2	1636.5	3445.3	0.025529	0.024983	0.032471	1593.5	1593.5	3488.4	0.025189	0.006229	0.000825	0.000783	0.005404	0.004809
4	Microhyla_nilphamariensis_29_August_2015_Cut 4	16	0.424338	0.024371	0.399969	0.741982	18	40.2974	3445.3	1636.5	3445.3	0.023556	0.024305	0.02432	1593.5	1593.5	3273	0.025517	0.006616	0.000814	0.000779	0.005802	0.005212
4	Microhyla_nilphamariensis_29_August_2015_Cut 4	17	0.474586	0.098338	0.32498	0.597057	19	38.1401	3402.2	1593.5	3402.2	0.020532	0.02432	0.024827	1593.5	1593.5	3488.4	0.025984	0.0072	0.000833	0.000794	0.006367	0.005768
4	Microhyla_nilphamariensis_29_August_2015_Cut 4	18	0.419043	0.071587	0.172769	0.700346	18	40.8546	3402.2	1593.5	3402.2	0.019844	0.024501	0.024899	3402.2	1636.5	3402.2	0.02454	0.006299	0.000809	0.000759	0.00549	0.00488
4	Microhyla_nilphamariensis_29_August_2015_Cut 4	19	0.473257	0.099232	0.323505	0.713848	20	40.3917	3445.3	1593.5	3402.2	0.019916	0.024286	0.029877	1593.5	1593.5	3445.3	0.025591	0.006172	0.000828	0.000769	0.005344	0.004761
4	Microhyla_nilphamariensis_29_August_2015_Cut 4	20	0.470922	0.07262	0.372976	0.846693	20	40.5531	3402.2	1593.5	3445.3	0.020967	0.024318	0.027968	1593.5	1593.5	3574.5	0.027259	0.007295	0.000839	0.000797	0.006456	0.005864
5	Microhyla_nilphamariensis_29_August_2015_Cut 5	1	0.30485	0.099713	0.101909	0.850417	14	43.1412	1765.7	1765.7	3316.1	0.022449	0.024581	0.024352	3359.2	1636.5	3273	0.025158	0.002845	0.001284	0.000582	0.001561	0.001506
5	Microhyla_nilphamariensis_29_August_2015_Cut 5	2	0.286881	0.103283	0.157468	0.71459	13	42.2137	1765.7	1722.7	3359.2	0.022805	0.025638	0.025829	3402.2	1722.7	3402.2	0.025638	0.002877	0.001272	0.000551	0.001605	0.001548
5	Microhyla_nilphamariensis_29_August_2015_Cut 5	3	0.317717	0.108527	0.132949	41.217	14	41.2493	3359.2	1722.7	3359.2	0.006738	0.025843	0.029794	3402.2	1679.6	3316.1	0.025881	0.003421	0.001274	0.000547	0.002147	0.002101
5	Microhyla_nilphamariensis_29_August_2015_Cut 5	4	0.189697	0.108676	0.081247	0.923786	7	32.0652	3230	1636.5	3186.9	0.023021	0.027276	0.049252	3359.2	1679.6	3273	0.030799	0.002875	0.001273	0.000515	0.001602	0.000993
5	Microhyla_nilphamariensis_29_August_2015_Cut 5	5	0.300122	0.193573	0.106905	0.886417	13	40.3945	3273	1679.6	3230	0.006143	0.028299	0.027559	3359.2	1679.6	3230	0.025409	0.002857	0.001292	0.00056	0.001565	0.001504
5	Microhyla_nilphamariensis_29_August_2015_Cut 5	6	0.29152	0.081034	0.078911	1.81883	12	38.2549	1722.7	1722.7	3273	0.029555	0.025502	0.02459	1722.7	1722.7	3186.9	0.024078	0.002304	0.000588	0.000524	0.001716	0.000973
5	Microhyla_nilphamariensis_29_August_2015_Cut 5	7	0.287743	0.076622	0.079777	1.31784	12	38.6655	3359.2	1722.7	3273	0.024322	0.025785	0.026817	3359.2	1722.7	3359.2	0.025772	0.00307	0.001248	0.000513	0.001822	0.001771
5	Microhyla_nilphamariensis_29_August_2015_Cut 5	8	0.28855	0.051808	0.080857	0.825692	12	38.4734	1722.7	1722.7	3230	0.024709	0.026221	0.02727	1722.7	1722.7	3100.8	0.025647	0.004446	0.000565	0.000507	0.003881	0.003133
5	Microhyla_nilphamariensis_29_August_2015_Cut 5	9	0.314024	0.052074	0.131606	1.97925	13	38.5234	1722.7	1722.7	3100.8	0.02347	0.025314	0.026848	1722.7	1722.7	3057.7	0.025621	0.003804	0.000566	0.000499	0.003238	0.002507
5	Microhyla_nilphamariensis_29_August_2015_Cut 5	10	0.265132	0.05261	0.187703	16.8075	11	37.9879	1722.7	1722.7	2799.3	0.027864	0.025151	0.023983	1722.7	1722.7	2799.3	0.026802	0.002707	0.000566	0.00051	0.002141	0.001393
5	Microhyla_nilphamariensis_29_August_2015_Cut 5	11	0.181649	0.048851	0.132971	0.702281	7	33.426	1722.7	1679.6	3057.7	0.023263	0.042914	0.03332	1722.7	1722.7	3057.7	0.02581	0.004451	0.000589	0.000531	0.003862	0.002716
5	Microhyla_nilphamariensis_29_August_2015_Cut 5	12	0.297228	0.052613	0.110501	0.745311	12	37.4762	1722.7	1679.6	3100.8	0.025315	0.026037	0.027301	3230	1679.6	3230	0.02666	0.002682	0.001238	0.000509	0.001444	0.001375
5	Microhyla_nilphamariensis_29_August_2015_Cut 5	13	0.293081	0.051087	0.109535	0.93002	12	37.8381	1722.7	1722.7	3100.8	0.023804	0.026535	0.02518	3100.8	1722.7	3100.8	0.026535	0.003233	0.001266	0.000529	0.001967	0.001905
5	Microhyla_nilphamariensis_29_August_2015_Cut 5	14	0.33962	0.105035	0.156286	0.838737	14	38.5281	1722.7	1722.7	3100.8	0.023794	0.024979	0.026628	3186.9	1722.7	3186.9	0.026811	0.003298	0.001244	0.000508	0.002054	0.001996
5	Microhyla_nilphamariensis_29_August_2015_Cut 5	15	0.300779	0.080905	0.165957	1.16938	12	36.7543	1722.7	1722.7	3057.7	0.027523	0.025458	0.030596	1722.7	1722.7	2799.3	0.026196	0.004454	0.000572	0.000511	0.003882	0.003128
5	Microhyla_nilphamariensis_29_August_2015_Cut 5	16	0.336139	0.051911	0.231803	144.804	14	39.0325	3488.4	1722.7	3057.7	0.022463	0.026226	0.025044	1722.7	1722.7	2756.2	0.026227	0.004444	0.000536	0.00048	0.003908	0.003153
5	Microhyla_nilphamariensis_29_August_2015_Cut 5	17	0.213043	0.044574	0.085225	1.00232	8	33.2343	1765.7	1722.7	2325.6	0.019649	0.026361	0.024955	2971.6	1722.7	2971.6	0.059086	0.002796	0.001131	0.000669	0.001665	0.001375
5	Microhyla_nilphamariensis_29_August_2015_Cut 5	18	0.306336	0.100511	0.128225	1.00917	13	39.748	3488.4	1722.7	3445.3	0.022729	0.025693	0.025529	3488.4	2282.5	3488.4	0.025663	0.003259	0.001094	0.001047	0.002165	0.001876
5	Microhyla_nilphamariensis_29_August_2015_Cut 5	19	0.313259	0.108128	0.179768	1.05259	13	38.6917	3488.4	1722.7	3488.4	0.025726	0.026142	0.027172	3488.4	1765.7	3488.4	0.025269	0.004661	0.00098	0.000507	0.003681	0.003141
5	Microhyla_nilphamariensis_29_August_2015_Cut 5	20	0.312402	0.104837	0.105434	0.820529	13	38.8226	3488.4	1722.7	3488.4	0.026301	0.025852	0.026061	3531.4	1765.7	3531.4	0.024988	0.004611	0.00091	0.000459	0.003701	0.003374
6	Microhyla_nilphamariensis_29_August_2015_Cut 6	1	0.455109	0.328265	0.127381	0.862418	18	37.5936	3703.7	1679.6	3703.7	0.028645	0.027206	0.02302	3703.7	1765.7	3703.7	0.02662	0.004382	0.001229	0.000572	0.003153	0.002518
6	Microhyla_nilphamariensis_29_August_2015_Cut 6	2	0.409894	0.24907	0.05567	0.950263	16	37.1176	3660.6	1636.5	3703.7	0.027646	0.027697	0.024463	3703.7	1808.8	3660.6	0.026644	0.004528	0.001223	0.000589	0.003305	0.002753
6	Microhyla_nilphamariensis_29_August_2015_Cut 6	3	0.45909	0.220552	0.104634	1.09465	18	37.2147	3703.7	1636.5	3703.7	0.02534	0.027058	0.023064	3703.7	1722.7	3703.7	0.026285	0.004509	0.001189	0.000556	0.00332	0.002764
6	Microhyla_nilphamariensis_29_August_2015_Cut 6	4	0.497859	0.24893	0.16854	1.05811	19	36.398	3660.6	1636.5	3660.6	0.025373	0.026553	0.032848	3660.6	1722.7	3660.6	0.027761	0.00418	0.00118	0.000524	0.003	0.002453
6	Microhyla_nilphamariensis_29_August_2015_Cut 6	5	0.516833	0.278613	0.159504	0.967917	20	36.9847	3746.8	1636.5	3746.8	0.027717	0.026466	0.024337	3746.8	1722.7	3746.8	0.026441	0.004844	0.0012	0.000543	0.003644	0.003108
6	Microhyla_nilphamariensis_29_August_2015_Cut 6	6	0.528056	0.281667	0.165752	0.694416	20	36.2114	3746.8	1679.6	3746.8	0.028262	0.028617	0.029935	3617.6	1722.7	3746.8	0.026653	0.00498	0.001299	0.000641	0.003681	0.00314
6	Microhyla_nilphamariensis_29_August_2015_Cut 6	7	0.52444	0.336412	0.134791	1.00685	20	36.5448	3746.8	1679.6	3746.8	0.027933	0.027301	0.026313	3746.8	1722.7	3746.8	0.027414	0.004911	0.001231	0.000587	0.00368	0.003117
6	Microhyla_nilphamariensis_29_August_2015_Cut 6	8	0.524377	0.280349	0.136769	0.753487	20	36.4703	3746.8	1679.6	3746.8	0.028552	0.027261	0.025742	3703.7	1722.7	3746.8	0.027211	0.004863	0.001206	0.000559	0.003657	0.003366
6	Microhyla_nilphamariensis_29_August_2015_Cut 6	9	0.558182	0.279393	0.224361	0.701693	21	36.0651	3746.8	1679.6	3789.8	0.025255	0.027787	0.030323	3746.8	1722.7	3746.8	0.027335	0.004624	0.001218	0.000549	0.003406	0.002873
6	Microhyla_nilphamariensis_29_August_2015_Cut 6	10	0.553366	0.253293	0.163728	0.644799	21	36.4051	3746.8	1679.6	3746.8	0.02782	0.026691	0.027401	3746.8	1722.7	3746.8	0.027231	0.00494	0.001065	0.000751	0.003875	0.003584
6	Microhyla_nilphamariensis_29_August_2015_Cut 6	11	0.551824	0.282738	0.162134	0.794948	21	36.3559	3746.8	1679.6	3746.8	0.029312	0.027675	0.026277	3746.8	1722.7	3746.8	0.026515	0.004997	0.001098	0.00078	0.003899	0.003386
6	Microhyla_nilphamariensis_29_August_2015_Cut 6	12	0.520412	0.279738	0.187344	0.959611	20	36.7437	3746.8	1679.6	3746.8	0.028482	0.026687	0.02361	3789.8	1722.7	3746.8	0.027304	0.005006	0.001344	0.000664	0.003662	0.00313
6	Microhyla_nilphamariensis_29_August_2015_Cut 6	13	0.517902	0.245977	0.135962	0.866178	20	36.9456	3746.8	1636.5	3746.8	0.023256	0.027827	0.02591	3746.8	1765.7	3703.7	0.0276	0.005433	0.001224	0.000595	0.004209	0.003911
6	Microhyla_nilphamariensis_29_August_2015_Cut 6	14	0.496489	0.253736	0.107097	0.760499	20	38.4816	3703.7	1636.5	3746.8	0.007145	0.027147	0.025329	3746.8	1808.8	3617.6	0.026559	0.004936	0.001246	0.000577	0.00369	0.003149
6	Microhyla_nilphamariensis_29_August_2015_Cut 6	15	0.559349	0.279675	0.198444	0.775796	21	35.9662	3703.7	1636.5	3746.8	0.025261	0.026943	0.036482	3746.8	1679.6	3746.8	0.027266	0.005372	0.00123	0.000562	0.004142	0.003513
6	Microhyla_nilphamariensis_29_August_2015_Cut 6	16	0.549752	0.279524	0.188416	0.670254	21	36.6278	3746.8	1636.5	3746.8	0.027472	0.027612	0.025691	3746.8	1679.6	3789.8	0.027612	0.004348	0.001205	0.000536	0.003143	0.002598
6	Microhyla_nilphamariensis_29_August_2015_Cut 6	17	0.525155	0.253921	0.13504	0.723186	20	36.3797	3746.8	1636.5	3746.8	0.027818	0.027956	0.026262	3746.8	1679.6	3703.7	0.026787	0.004863	0.0012	0.000544	0.003663	0.003135
6	Microhyla_nilphamariensis_29_August_2015_Cut 6	18	0.445732	0.227477	0.054308	4.57461	17	36.2292	3746.8	1636.5	3746.8	0.027834	0.028287	0.024495	3703.7	1765.7	3703.7	0.025768	0.004858	0.001177	0.000522	0.003681	0.003388
6	Microhyla_nilphamariensis_29_August_2015_Cut 6	19	0.49771	0.307652	0.109331	0.714047	19	36.398	3746.8	1636.5	3746.8	0.027531	0.026859	0.025182	3746.8	1722.7	3746.8	0.026978	0.004287	0.001191	0.000538	0.003096	0.002817
6	Microhyla_nilphamariensis_29_August_2015_Cut 6	20	0.545337	0.304169	0.160553	1.87883	21	36.9038	3746.8	1679.6	3789.8	0.027263	0.02701	0.026759	3789.8	1679.6	3789.8	0.027045	0.004729	0.001205	0.000539	0.003524	0.002985
7	Microhyla_nilphamariensis_29_August_2015_Cut 7	1	0.480896	0.380403	0.100493	0.577822	19	37.6992	3402.2	1550.4	3488.4	0.03688	0.026179	0.023399	3445.3	1636.5	3402.2	0.025483	0.004677	0.001053	0.000626	0.003624	0.003311
7	Microhyla_nilphamariensis_29_August_2015_Cut 7	2	0.442568	0.394559	0.048911	1.05612	18	38.7388	3445.3	1550.4	3488.4	0.019837	0.027184	0.022678	3445.3	1593.5	3445.3	0.022988	0.004841	0.000905	0.000855	0.003936	0.00331
7	Microhyla_nilphamariensis_29_August_2015_Cut 7	3	0.470635	0.162378	0.072723	0.841006	19	38.5127	3445.3	1550.4	3488.4	0.021776	0.026705	0.022154	3445.3	1593.5	3445.3	0.024789	0.005431	0.001074	0.000659	0.004357	0.004031
7	Microhyla_nilphamariensis_29_August_2015_Cut 7	4	0.441189	0.238174	0.073153	0.785741	18	38.8821	3488.4	1550.4	3488.4	0.022692	0.026508	0.021691	3445.3	1593.5	3402.2	0.02499	0.004724	0.001043	0.00063	0.003681	0.003357
7	Microhyla_nilphamariensis_29_August_2015_Cut 7	5	0.455145	0.240076	0.162779	0.516314	18	37.7276	3445.3	1550.4	3488.4	0.021011	0.026664	0.031074	3488.4	1550.4	3488.4	0.024397	0.005824	0.000944	0.000892	0.00488	0.004259
7	Microhyla_nilphamariensis_29_August_2015_Cut 7	6	0.449604	0.189404	0.154465	0.702675	18	38.1229	3445.3	1550.4	3488.4	0.02096	0.026696	0.022019	3488.4	1593.5	3488.4	0.026696	0.006246	0.000919	0.000861	0.005327	0.004687
7	Microhyla_nilphamariensis_29_August_2015_Cut 7	7	0.478353	0.162263	0.101725	0.542715	19	37.9439	3445.3	1550.4	3488.4	0.020875	0.026108	0.026533	3402.2	1593.5	3445.3	0.026995	0.004733	0.000906	0.000826	0.003827	0.003222
7	Microhyla_nilphamariensis_29_August_2015_Cut 7	8	0.446894	0.373314	0.049655	0.680963	18	38.3112	3445.3	1550.4	3488.4	0.02034	0.026278	0.023564	3402.2	1593.5	3445.3	0.024868	0.004764	0.000931	0.000868	0.003833	0.00321
7	Microhyla_nilphamariensis_29_August_2015_Cut 7	9	0.477062	0.323564	0.076749	0.583521	19	38.0734	3445.3	1550.4	3445.3	0.02113	0.026503	0.024745	3445.3	1593.5	3316.1	0.026294	0.005109	0.001044	0.000616	0.004065	0.003748
7	Microhyla_nilphamariensis_29_August_2015_Cut 7	10	0.444945	0.347677	0.071897	0.562244	18	38.4915	3445.3	1550.4	3445.3	0.020381	0.02753	0.022033	3445.3	1593.5	3445.3	0.025588	0.00533	0.000898	0.000824	0.004432	0.003818
7	Microhyla_nilphamariensis_29_August_2015_Cut 7	11	0.479933	0.296013	0.079989	0.557672	19	37.9354	3445.3	1550.4	3445.3	0.020337	0.027193	0.028273	3402.2	1593.5	3445.3	0.025785	0.005367	0.001111	0.000688	0.004256	0.003922
7	Microhyla_nilphamariensis_29_August_2015_Cut 7	12	0.475234	0.268189	0.07633	0.535466	19	38.1828	3445.3	1550.4	3445.3	0.021109	0.026785	0.026153	3488.4	1593.5	3359.2	0.026542	0.00661	0.000911	0.00085	0.005699	0.005086
7	Microhyla_nilphamariensis_29_August_2015_Cut 7	13	0.449321	0.321983	0.050026	0.61057	18	38.1437	3445.3	1550.4	3488.4	0.020627	0.026038	0.023926	3445.3	1636.5	3402.2	0.023888	0.005426	0.001053	0.000644	0.004373	0.004038
7	Microhyla_nilphamariensis_29_August_2015_Cut 7	14	0.452601	0.29719	0.050441	0.573148	18	37.8265	3445.3	1550.4	3488.4	0.021411	0.025956	0.023293	3488.4	1550.4	3488.4	0.027655	0.006228	0.001145	0.000668	0.005083	0.004235
7	Microhyla_nilphamariensis_29_August_2015_Cut 7	15	0.476912	0.298852	0.07363	0.855858	19	38.0499	3445.3	1550.4	3445.3	0.021081	0.029756	0.022017	3445.3	1593.5	3445.3	0.024813	0.005378	0.001077	0.000682	0.004301	0.00396
7	Microhyla_nilphamariensis_29_August_2015_Cut 7	16	0.471693	0.297708	0.097625	0.508242	19	38.4758	3445.3	1550.4	3445.3	0.022148	0.027405	0.020567	3445.3	1550.4	3359.2	0.026359	0.005197	0.000916	0.000856	0.004281	0.003654
7	Microhyla_nilphamariensis_29_August_2015_Cut 7	17	0.512465	0.321962	0.139814	0.500342	21	39.4126	3445.3	1550.4	3445.3	0.02105	0.025737	0.025355	3488.4	1593.5	3445.3	0.026734	0.005754	0.000918	0.000855	0.004836	0.004213
7	Microhyla_nilphamariensis_29_August_2015_Cut 7	18	0.499814	0.326253	0.097723	0.528317	20	38.3658	3445.3	1550.4	3445.3	0.021634	0.028308	0.021477	3445.3	1593.5	3445.3	0.025711	0.004211	0.000953	0.000889	0.003258	0.002626
7	Microhyla_nilphamariensis_29_August_2015_Cut 7	19	0.472014	0.349608	0.122916	0.53272	19	38.4581	3445.3	1550.4	3488.4	0.021305	0.029537	0.022258	3445.3	1679.6	3359.2	0.025807	0.005722	0.00088	0.000817	0.004842	0.004223
7	Microhyla_nilphamariensis_29_August_2015_Cut 7	20	0.476397	0.326492	0.07471	0.527089	19	38.2905	3445.3	1550.4	3488.4	0.022135	0.027332	0.022404	3402.2	1593.5	3445.3	0.024539	0.004148	0.001046	0.000634	0.003102	0.002773
8	Microhyla_nilphamariensis_29_August_2015_Cut 8	1	0.369776	0.263931	0.07831	0.801374	15	38.2352	3445.3	1550.4	3445.3	0.024819	0.025266	0.025928	3445.3	1593.5	3445.3	0.024486	0.003665	0.001113	0.000554	0.002552	0.002124
8	Microhyla_nilphamariensis_29_August_2015_Cut 8	2	0.432335	0.324251	0.108102	0.840177	17	37.3189	3488.4	1550.4	3488.4	0.025209	0.02543	0.027835	3445.3	1636.5	3445.3	0.02651	0.003859	0.00096	0.00057	0.002899	0.002329
8	Microhyla_nilphamariensis_29_August_2015_Cut 8	3	0.49744	0.329056	0.114815	0.92622	20	38.4321	3531.4	1550.4	3531.4	0.025641	0.026674	0.024962	3531.4	1636.5	3445.3	0.026715	0.003682	0.001098	0.00074	0.002584	0.002265
8	Microhyla_nilphamariensis_29_August_2015_Cut 8	4	0.464105	0.357167	0.107299	0.678215	18	36.9137	3531.4	1550.4	3531.4	0.026344	0.027211	0.026246	3445.3	1636.5	3402.2	0.026605	0.003746	0.000965	0.00058	0.002781	0.002209
8	Microhyla_nilphamariensis_29_August_2015_Cut 8	5	0.486551	0.331229	0.102716	0.738951	20	39.4361	3531.4	1550.4	3531.4	0.027228	0.027366	0.021316	3531.4	1636.5	3531.4	0.027724	0.003026	0.000791	0.000557	0.002235	0.001766
8	Microhyla_nilphamariensis_29_August_2015_Cut 8	6	0.458038	0.330904	0.050056	0.728829	18	37.4773	3531.4	1550.4	3531.4	0.026579	0.027022	0.022149	3531.4	1507.3	3014.6	0.026136	0.003721	0.000952	0.000557	0.002769	0.002211
8	Microhyla_nilphamariensis_29_August_2015_Cut 8	7	0.433042	0.325755	0.080455	0.73389	17	37.2832	3488.4	1550.4	3488.4	0.021198	0.027254	0.024659	3531.4	1507.3	3014.6	0.026389	0.003688	0.000929	0.000553	0.002759	0.002168
8	Microhyla_nilphamariensis_29_August_2015_Cut 8	8	0.459969	0.329766	0.052841	0.735577	18	37.2601	3488.4	1550.4	3488.4	0.026193	0.028021	0.022538	3359.2	1464.3	4134.4	0.02863	0.003172	0.001109	0.00056	0.002063	0.001628
8	Microhyla_nilphamariensis_29_August_2015_Cut 8	9	0.464164	0.303817	0.079705	0.781129	18	36.9609	3488.4	1550.4	3488.4	0.025787	0.028131	0.023911	3445.3	1507.3	3445.3	0.026256	0.003066	0.000953	0.000564	0.002113	0.001549
8	Microhyla_nilphamariensis_29_August_2015_Cut 8	10	0.43911	0.332114	0.106568	1.91318	17	36.7598	3488.4	1550.4	3488.4	0.026535	0.026963	0.024823	3359.2	1507.3	3789.8	0.027391	0.003674	0.000959	0.000557	0.002715	0.00213
8	Microhyla_nilphamariensis_29_August_2015_Cut 8	11	0.432994	0.326367	0.107068	2.10213	17	37.2106	3359.2	1550.4	3359.2	0.026122	0.026901	0.026355	3402.2	1593.5	3359.2	0.026979	0.003153	0.001087	0.000729	0.002066	0.001738
8	Microhyla_nilphamariensis_29_August_2015_Cut 8	12	0.423727	0.327758	0.095562	0.846926	16	35.4002	3359.2	1550.4	3359.2	0.027245	0.026432	0.038495	3359.2	1636.5	3359.2	0.028457	0.003104	0.000973	0.000579	0.002131	0.001558
8	Microhyla_nilphamariensis_29_August_2015_Cut 8	13	0.436213	0.302727	0.057208	1.14386	17	37.0846	3359.2	1550.4	3359.2	0.02622	0.026816	0.026816	3359.2	1636.5	3359.2	0.028604	0.003193	0.000958	0.000568	0.002235	0.001638
8	Microhyla_nilphamariensis_29_August_2015_Cut 8	14	0.457666	0.301444	0.075911	1.05275	18	37.5969	3359.2	1550.4	3359.2	0.026519	0.028049	0.022949	3359.2	1593.5	3359.2	0.028521	0.003068	0.000939	0.000554	0.002129	0.001552
8	Microhyla_nilphamariensis_29_August_2015_Cut 8	15	0.456429	0.357479	0.072272	0.668093	18	37.5248	3359.2	1550.4	3359.2	0.025707	0.027163	0.021342	3359.2	1636.5	3359.2	0.027221	0.003175	0.000933	0.000552	0.002242	0.001645
8	Microhyla_nilphamariensis_29_August_2015_Cut 8	16	0.462179	0.359575	0.075579	2.58127	18	37.1133	3359.2	1636.5	3359.2	0.026109	0.027025	0.021987	3402.2	1593.5	3359.2	0.027206	0.003109	0.00095	0.000563	0.002159	0.001568
8	Microhyla_nilphamariensis_29_August_2015_Cut 8	17	0.407609	0.350676	0.057758	0.742325	16	37.1763	3359.2	1550.4	3359.2	0.023103	0.026816	0.027412	3359.2	1593.5	3402.2	0.026961	0.003099	0.001135	0.00059	0.001964	0.001518
8	Microhyla_nilphamariensis_29_August_2015_Cut 8	18	0.458936	0.356558	0.102882	0.708583	18	37.3293	3531.4	1550.4	3531.4	0.025216	0.027234	0.023199	3359.2	1593.5	3359.2	0.028747	0.00309	0.000967	0.000559	0.002123	0.00154
8	Microhyla_nilphamariensis_29_August_2015_Cut 8	19	0.482236	0.336465	0.09443	0.9549	19	37.7567	3359.2	1550.4	3359.2	0.02567	0.026587	0.02567	3402.2	1593.5	3359.2	0.02567	0.003086	0.000948	0.000557	0.002138	0.00154
8	Microhyla_nilphamariensis_29_August_2015_Cut 8	20	0.442156	0.333524	0.05656	0.765945	17	36.4827	3531.4	1550.4	3531.4	0.027382	0.027382	0.026484	3402.2	1593.5	3402.2	0.027641	0.003734	0.001096	0.000561	0.002638	0.002209
9	Microhyla_nilphamariensis_02_September_2015_Cut 9	1	0.485124	0.351377	0.134213	0.793094	18	35.4857	1550.4	1550.4	3832.9	0.030211	0.029827	0.022921	3789.8	1636.5	3531.4	0.029258	0.004216	0.000894	0.00083	0.003322	0.002779
9	Microhyla_nilphamariensis_02_September_2015_Cut 9	2	0.46342	0.350708	0.113161	2.54246	17	35.0352	1550.4	1550.4	3746.8	0.030473	0.0291	0.029082	3746.8	1765.7	3445.3	0.028094	0.004743	0.000889	0.000856	0.003854	0.003294
9	Microhyla_nilphamariensis_02_September_2015_Cut 9	3	0.427559	0.267015	0.052816	0.833817	16	35.4654	1550.4	1550.4	3789.8	0.028308	0.02945	0.023975	1593.5	1593.5	3746.8	0.028599	0.005885	0.000917	0.000858	0.004968	0.004407
9	Microhyla_nilphamariensis_02_September_2015_Cut 9	4	0.468555	0.298789	0.141245	0.884221	17	34.8204	1550.4	1550.4	3746.8	0.031416	0.029785	0.025169	3703.7	1593.5	3703.7	0.030498	0.00516	0.000891	0.00086	0.004269	0.003962
9	Microhyla_nilphamariensis_02_September_2015_Cut 9	5	0.467922	0.267891	0.111769	0.78811	17	34.6203	1550.4	1593.5	3746.8	0.028459	0.029163	0.023885	1593.5	1593.5	3703.7	0.029811	0.006518	0.000927	0.000865	0.005591	0.005252
9	Microhyla_nilphamariensis_02_September_2015_Cut 9	6	0.470855	0.299882	0.171426	0.812459	17	34.377	1550.4	1550.4	3746.8	0.033727	0.029225	0.025905	3703.7	1593.5	3703.7	0.029462	0.005586	0.000868	0.00081	0.004718	0.004399
9	Microhyla_nilphamariensis_02_September_2015_Cut 9	7	0.471034	0.356802	0.113776	0.847343	17	34.1991	1550.4	1550.4	3746.8	0.029964	0.029223	0.028192	3746.8	1636.5	3703.7	0.029543	0.004561	0.000853	0.000794	0.003708	0.003178
9	Microhyla_nilphamariensis_02_September_2015_Cut 9	8	0.47318	0.298803	0.145314	0.878668	17	34.2078	1550.4	1550.4	3746.8	0.031306	0.028897	0.026026	3746.8	1636.5	3660.6	0.029747	0.005253	0.000901	0.00084	0.004352	0.003812
9	Microhyla_nilphamariensis_02_September_2015_Cut 9	9	0.470585	0.29714	0.173902	0.980475	17	34.4006	1550.4	1550.4	3746.8	0.030646	0.030553	0.026513	3703.7	1593.5	3660.6	0.032556	0.00461	0.000864	0.000832	0.003746	0.003137
9	Microhyla_nilphamariensis_02_September_2015_Cut 9	10	0.44348	0.331341	0.111716	0.872403	16	34.2813	1550.4	1550.4	3746.8	0.031118	0.028851	0.028572	3703.7	1636.5	3703.7	0.028857	0.0058	0.000895	0.000837	0.004905	0.004329
9	Microhyla_nilphamariensis_02_September_2015_Cut 9	11	0.468343	0.302852	0.165959	0.617389	17	34.6135	1550.4	1550.4	3746.8	0.032808	0.029278	0.023595	3660.6	1593.5	3703.7	0.02828	0.004298	0.000946	0.000888	0.003352	0.002779
9	Microhyla_nilphamariensis_02_September_2015_Cut 9	12	0.445278	0.360565	0.085139	0.92352	16	34.0448	1550.4	1550.4	3703.7	0.029813	0.029638	0.025307	3703.7	1636.5	3617.6	0.02891	0.00488	0.000993	0.000908	0.003887	0.003319
9	Microhyla_nilphamariensis_02_September_2015_Cut 9	13	0.44125	0.331147	0.082054	1.33758	16	34.3199	1550.4	1550.4	3703.7	0.030047	0.030604	0.023534	3703.7	1593.5	3703.7	0.029021	0.004232	0.000925	0.000841	0.003307	0.002774
9	Microhyla_nilphamariensis_02_September_2015_Cut 9	14	0.47778	0.302857	0.142357	0.704743	17	33.8508	1550.4	1550.4	3703.7	0.030946	0.030864	0.026157	3703.7	1593.5	3703.7	0.03298	0.004353	0.00089	0.000825	0.003463	0.002869
9	Microhyla_nilphamariensis_02_September_2015_Cut 9	15	0.479646	0.333885	0.146217	0.96168	17	33.7749	1550.4	1550.4	3746.8	0.030526	0.028763	0.028137	3703.7	1636.5	3660.6	0.03074	0.004208	0.000865	0.000806	0.003343	0.002716
9	Microhyla_nilphamariensis_02_September_2015_Cut 9	16	0.477254	0.270824	0.206429	0.910492	17	33.9146	1550.4	1550.4	3746.8	0.030054	0.029889	0.027752	3574.5	1593.5	3703.7	0.029049	0.003877	0.000912	0.000855	0.002965	0.002366
9	Microhyla_nilphamariensis_02_September_2015_Cut 9	17	0.444655	0.328208	0.057792	1.61911	16	34.2921	1550.4	1550.4	3703.7	0.028169	0.030144	0.026274	3703.7	1593.5	3703.7	0.02687	0.003835	0.000867	0.000841	0.002968	0.002364
9	Microhyla_nilphamariensis_02_September_2015_Cut 9	18	0.440379	0.298663	0.141294	0.867135	16	34.4253	1550.4	1550.4	3746.8	0.028425	0.029358	0.024366	3746.8	1593.5	3660.6	0.029515	0.003866	0.000952	0.000866	0.002914	0.002366
9	Microhyla_nilphamariensis_02_September_2015_Cut 9	19	0.473217	0.302804	0.111318	0.925514	17	34.1416	1550.4	1550.4	3703.7	0.030763	0.029514	0.026233	3703.7	1593.5	3660.6	0.030138	0.003953	0.000981	0.000892	0.002972	0.002407
9	Microhyla_nilphamariensis_02_September_2015_Cut 9	20	0.472721	0.300005	0.113795	0.966379	17	34.2046	1550.4	1550.4	3746.8	0.02889	0.028633	0.024283	3703.7	1593.5	3703.7	0.029738	0.005163	0.000885	0.000856	0.004278	0.003688
10	Microhyla_nilphamariensis_02_September_2015_Cut 10	1	0.359432	0.104893	0.149297	1.0062	15	39.5661	1593.5	1593.5	3359.2	0.024683	0.025672	0.020926	3402.2	1593.5	3402.2	0.0257	0.005341	0.001078	0.000627	0.004263	0.003911
10	Microhyla_nilphamariensis_02_September_2015_Cut 10	2	0.345606	0.077599	0.268349	0.673795	14	38.0669	1593.5	1593.5	3617.6	0.024033	0.026378	0.027941	1593.5	1593.5	4177.4	0.027146	0.00688	0.000857	0.00083	0.006023	0.005408
10	Microhyla_nilphamariensis_02_September_2015_Cut 10	3	0.368929	0.133891	0.235402	0.642352	15	38.4405	1593.5	1593.5	3617.6	0.0254	0.026305	0.024205	1636.5	1636.5	3617.6	0.026524	0.006025	0.000887	0.000835	0.005138	0.004538
10	Microhyla_nilphamariensis_02_September_2015_Cut 10	4	0.316268	0.052098	0.210539	0.725132	13	38.5021	1593.5	1636.5	3574.5	0.024083	0.026696	0.024894	1636.5	1636.5	4220.5	0.026541	0.00646	0.000912	0.000833	0.005548	0.005001
10	Microhyla_nilphamariensis_02_September_2015_Cut 10	5	0.375842	0.108059	0.267783	0.910373	15	37.6506	1636.5	1636.5	3574.5	0.026078	0.026979	0.028339	1636.5	1636.5	3832.9	0.026519	0.005803	0.000911	0.000833	0.004892	0.004346
10	Microhyla_nilphamariensis_02_September_2015_Cut 10	6	0.375994	0.080882	0.295476	0.932939	15	37.8583	1593.5	1636.5	3574.5	0.025196	0.027707	0.025225	1593.5	1636.5	4005.2	0.026805	0.006988	0.000853	0.000827	0.006135	0.005521
10	Microhyla_nilphamariensis_02_September_2015_Cut 10	7	0.347939	0.106128	0.241811	1.11091	14	37.9863	1636.5	1636.5	3574.5	0.023517	0.026912	0.025147	1636.5	1636.5	4048.2	0.027117	0.005972	0.000888	0.000861	0.005084	0.004493
10	Microhyla_nilphamariensis_02_September_2015_Cut 10	8	0.378684	0.052986	0.29902	0.69818	15	37.5581	1593.5	1593.5	3574.5	0.025139	0.026639	0.029409	1593.5	1593.5	3962.1	0.027739	0.007212	0.000594	0.000567	0.006618	0.005861
10	Microhyla_nilphamariensis_02_September_2015_Cut 10	9	0.395337	0.080633	0.178489	22.4711	16	38.4756	1636.5	1636.5	3574.5	0.025018	0.026826	0.016985	1636.5	1636.5	3876	0.02731	0.005796	0.000917	0.00089	0.004879	0.004314
10	Microhyla_nilphamariensis_02_September_2015_Cut 10	10	0.137109	0.051223	0.034523	0.850266	6	38.769	1550.4	1550.4	3962.1	0.022775	0.025833	0.028086	1550.4	1550.4	3962.1	0.025355	0.005795	0.001399	0.0006	0.004396	0.004347
10	Microhyla_nilphamariensis_02_September_2015_Cut 10	11	0.396888	0.131671	0.133922	0.810052	17	40.6983	1593.5	1593.5	3574.5	0.023244	0.026343	0.012132	1593.5	1593.5	3919	0.026231	0.007043	0.000932	0.000906	0.006111	0.005516
10	Microhyla_nilphamariensis_02_September_2015_Cut 10	12	0.388826	0.078588	0.256722	0.659999	16	39.1046	1593.5	1636.5	3574.5	0.025021	0.02622	0.020972	1593.5	1636.5	3962.1	0.026381	0.006608	0.000896	0.000871	0.005712	0.005097
10	Microhyla_nilphamariensis_02_September_2015_Cut 10	13	0.386915	0.133815	0.253865	2.65187	16	39.312	1593.5	1636.5	3617.6	0.025304	0.025572	0.020313	1593.5	1636.5	3919	0.025649	0.006979	0.000917	0.000841	0.006062	0.005502
10	Microhyla_nilphamariensis_02_September_2015_Cut 10	14	0.312675	0.132788	0.101794	0.75294	13	39.1006	1593.5	1593.5	3832.9	0.023118	0.025277	0.024412	1593.5	1593.5	3832.9	0.025319	0.00607	0.001338	0.00057	0.004732	0.004212
10	Microhyla_nilphamariensis_02_September_2015_Cut 10	15	0.3625	0.079155	0.230459	0.888393	15	39.2271	1636.5	1636.5	3617.6	0.025174	0.026351	0.021242	1636.5	1636.5	3962.1	0.026066	0.007069	0.000566	0.000488	0.006503	0.005758
10	Microhyla_nilphamariensis_02_September_2015_Cut 10	16	0.382996	0.135061	0.142456	23.3582	16	39.4454	1593.5	1636.5	3574.5	0.025685	0.026451	0.014621	1636.5	1636.5	3617.6	0.026758	0.006552	0.001279	0.000548	0.005273	0.004699
10	Microhyla_nilphamariensis_02_September_2015_Cut 10	17	0.287443	0.12563	0.136051	0.962565	12	39.3381	1593.5	1593.5	4048.2	0.022807	0.024825	0.027606	4091.3	1593.5	3832.9	0.024814	0.005587	0.00133	0.000556	0.004257	0.004208
10	Microhyla_nilphamariensis_02_September_2015_Cut 10	18	0.388876	0.105882	0.284149	0.7431	16	39.1149	1636.5	1636.5	3660.6	0.02482	0.026254	0.022221	1636.5	1636.5	3962.1	0.026102	0.006632	0.000612	0.000536	0.00602	0.00528
10	Microhyla_nilphamariensis_02_September_2015_Cut 10	19	0.391053	0.0801	0.311331	0.907913	16	38.9602	1636.5	1636.5	3660.6	0.026591	0.025705	0.022868	1636.5	1636.5	4220.5	0.026342	0.007596	0.000563	0.000511	0.007033	0.006291
10	Microhyla_nilphamariensis_02_September_2015_Cut 10	20	0.410878	0.079592	0.25086	0.672512	17	39.4614	1636.5	1636.5	3660.6	0.025755	0.02623	0.019457	1636.5	1636.5	4177.4	0.02717	0.008237	0.000615	0.000562	0.007622	0.006846
11	Microhyla_nilphamariensis_03 September 2015_Cut 11	1	0.291794	0.134891	0.055029	0.734605	12	38.3281	1593.5	1593.5	3143.8	0.02907	0.025555	0.025663	3574.5	1636.5	3574.5	0.025363	0.003501	0.000881	0.000832	0.00262	0.001983
11	Microhyla_nilphamariensis_03 September 2015_Cut 11	2	0.360112	0.107781	0.178074	0.839737	15	39.3894	3617.6	1593.5	3617.6	0.028934	0.025172	0.025733	1593.5	1593.5	3660.6	0.025452	0.005944	0.000937	0.000839	0.005007	0.004439
11	Microhyla_nilphamariensis_03 September 2015_Cut 11	3	0.385989	0.131708	0.230299	0.729976	16	39.4053	1593.5	1593.5	3617.6	0.029544	0.024658	0.026141	1593.5	1593.5	3660.6	0.024609	0.006395	0.000945	0.000896	0.00545	0.004844
11	Microhyla_nilphamariensis_03 September 2015_Cut 11	4	0.358438	0.179394	0.179044	1.21497	15	39.7183	1593.5	1593.5	3660.6	0.023389	0.025216	0.025189	3574.5	1636.5	3617.6	0.025216	0.005782	0.00091	0.000836	0.004872	0.004256
11	Microhyla_nilphamariensis_03 September 2015_Cut 11	5	0.379706	0.10359	0.250777	0.81946	16	40.0944	1593.5	1593.5	3660.6	0.026406	0.024133	0.025285	1593.5	1593.5	3703.7	0.025579	0.007125	0.00094	0.000866	0.006185	0.005591
11	Microhyla_nilphamariensis_03 September 2015_Cut 11	6	0.384019	0.105524	0.20452	1.00107	16	39.6598	1593.5	1593.5	3660.6	0.02829	0.024934	0.025205	1636.5	1593.5	3789.8	0.025407	0.007413	0.000859	0.000835	0.006554	0.005941
11	Microhyla_nilphamariensis_03 September 2015_Cut 11	7	0.405921	0.10148	0.254696	0.883377	17	39.8857	1593.5	1593.5	3660.6	0.022635	0.024127	0.026237	1593.5	1593.5	3746.8	0.024556	0.007133	0.000935	0.000865	0.006198	0.005613
11	Microhyla_nilphamariensis_03 September 2015_Cut 11	8	0.405316	0.101525	0.254793	1.07998	17	40.0172	1593.5	1593.5	3660.6	0.020422	0.024162	0.026785	1593.5	1593.5	3746.8	0.024781	0.007057	0.000903	0.001402	0.006154	0.005583
11	Microhyla_nilphamariensis_03 September 2015_Cut 11	9	0.410768	0.104446	0.256048	0.861006	17	39.4379	1593.5	1593.5	3660.6	0.024704	0.024988	0.025478	1593.5	1593.5	3746.8	0.024973	0.006529	0.000929	0.00143	0.0056	0.005028
11	Microhyla_nilphamariensis_03 September 2015_Cut 11	10	0.407867	0.101288	0.256517	0.850927	17	39.7198	1593.5	1593.5	3660.6	0.020006	0.025564	0.02551	1593.5	1593.5	3746.8	0.025535	0.007161	0.00093	0.000877	0.006231	0.005647
11	Microhyla_nilphamariensis_03 September 2015_Cut 11	11	0.416743	0.10706	0.285891	0.828717	17	38.8738	1593.5	1593.5	3660.6	0.025048	0.025078	0.026434	1593.5	1593.5	3746.8	0.026429	0.00716	0.000955	0.000879	0.006205	0.005627
11	Microhyla_nilphamariensis_03 September 2015_Cut 11	12	0.390687	0.079168	0.232718	0.777583	16	39.0191	1593.5	1593.5	3660.6	0.026551	0.025073	0.025753	1593.5	1593.5	3703.7	0.024462	0.005778	0.0009	0.000805	0.004878	0.004286
11	Microhyla_nilphamariensis_03 September 2015_Cut 11	13	0.416598	0.13185	0.285542	0.855827	17	38.8134	1593.5	1593.5	3660.6	0.027301	0.024584	0.027218	1593.5	1593.5	3703.7	0.026091	0.006833	0.000936	0.00086	0.005897	0.005314
11	Microhyla_nilphamariensis_03 September 2015_Cut 11	14	0.370268	0.106822	0.211479	1.9012	15	38.3335	1593.5	1593.5	3660.6	0.026793	0.024595	0.032055	1593.5	1593.5	3746.8	0.025861	0.005916	0.000932	0.000863	0.004984	0.004394
11	Microhyla_nilphamariensis_03 September 2015_Cut 11	15	0.386455	0.102048	0.210358	0.821003	16	39.3774	1593.5	1593.5	3660.6	0.023836	0.025291	0.026382	1593.5	1636.5	3746.8	0.024542	0.005807	0.000932	0.00086	0.004875	0.004277
11	Microhyla_nilphamariensis_03 September 2015_Cut 11	16	0.419207	0.103882	0.21308	0.793452	17	38.6576	1593.5	1593.5	3660.6	0.023949	0.025789	0.029441	1593.5	1593.5	3703.7	0.026157	0.005854	0.000963	0.000889	0.004891	0.004298
11	Microhyla_nilphamariensis_03 September 2015_Cut 11	17	0.418258	0.133715	0.260267	0.815272	17	38.6213	1593.5	1593.5	3660.6	0.027743	0.024884	0.02635	1593.5	1593.5	3746.8	0.025055	0.007176	0.000949	0.000876	0.006227	0.005643
11	Microhyla_nilphamariensis_03 September 2015_Cut 11	18	0.417712	0.107617	0.259077	34.322	17	38.7476	3617.6	1593.5	3660.6	0.028339	0.024713	0.028997	1593.5	1593.5	3703.7	0.02495	0.00638	0.000949	0.000878	0.005431	0.004886
11	Microhyla_nilphamariensis_03 September 2015_Cut 11	19	0.187331	0.104819	0.082499	0.938919	8	38.5051	1593.5	1593.5	3574.5	0.026214	0.025068	0.027377	1593.5	1593.5	3574.5	0.025068	0.003569	0.000937	0.000889	0.002632	0.002007
11	Microhyla_nilphamariensis_03 September 2015_Cut 11	20	0.218974	0.083346	0.109815	1.90329	9	37.3931	1593.5	1593.5	3574.5	0.0283	0.026371	0.026718	1593.5	1593.5	3186.9	0.026371	0.005804	0.000871	0.000818	0.004933	0.004327
12	Microhyla_nilphamariensis_03 September 2015_Cut 12	1	0.378843	0.13927	0.107519	0.77951	15	37.4179	3876	1550.4	3876	0.027704	0.025811	0.026231	4134.4	1550.4	3919	0.025949	0.0037	0.000938	0.000903	0.002762	0.002266
12	Microhyla_nilphamariensis_03 September 2015_Cut 12	2	0.404918	0.112368	0.131687	3.04641	16	37.4456	3876	1550.4	4263.6	0.027595	0.026664	0.024745	4091.3	1550.4	4091.3	0.026281	0.004192	0.000916	0.000881	0.003276	0.002507
12	Microhyla_nilphamariensis_03 September 2015_Cut 12	3	0.366677	0.106992	0.233469	0.73729	15	38.7802	4220.5	1550.4	4220.5	0.026839	0.025763	0.02498	4134.4	1550.4	4048.2	0.025638	0.003722	0.000934	0.000882	0.002788	0.002032
12	Microhyla_nilphamariensis_03 September 2015_Cut 12	4	0.429404	0.1105	0.319311	1.76807	17	37.7249	4220.5	1550.4	4220.5	0.028959	0.027019	0.026466	1550.4	1550.4	4048.2	0.026417	0.003691	0.000935	0.000882	0.002756	0.002738
12	Microhyla_nilphamariensis_03 September 2015_Cut 12	5	0.396587	0.107772	0.13142	2.40506	16	38.2338	4220.5	1550.4	4177.4	0.025717	0.026265	0.02325	4005.2	1550.4	3919	0.0261	0.00365	0.0009	0.000875	0.00275	0.001988
12	Microhyla_nilphamariensis_03 September 2015_Cut 12	6	0.373603	0.109946	0.21242	1.17666	15	37.9426	3962.1	1550.4	3962.1	0.028939	0.026251	0.027206	4048.2	1550.4	3962.1	0.025618	0.004577	0.000911	0.000891	0.003666	0.002912
12	Microhyla_nilphamariensis_03 September 2015_Cut 12	7	0.401421	0.108461	0.266713	9.47815	16	37.8772	4220.5	1550.4	4177.4	0.02499	0.026554	0.026304	3919	1550.4	3919	0.025922	0.003659	0.000919	0.000884	0.00274	0.001976
12	Microhyla_nilphamariensis_03 September 2015_Cut 12	8	0.343533	0.081544	0.209918	1.35433	14	38.354	4177.4	1550.4	4134.4	0.026275	0.025845	0.028965	3876	1550.4	4091.3	0.025707	0.004115	0.000957	0.000889	0.003158	0.002394
12	Microhyla_nilphamariensis_03 September 2015_Cut 12	9	0.39861	0.108425	0.290185	0.746325	16	38.1975	4177.4	1550.4	4177.4	0.026057	0.026347	0.026341	1550.4	1550.4	3919	0.025528	0.005487	0.000978	0.00093	0.004509	0.004461
12	Microhyla_nilphamariensis_03 September 2015_Cut 12	10	0.436462	0.141881	0.268124	0.890071	17	37.0826	4177.4	1550.4	4177.4	0.031226	0.02575	0.026733	3919	1550.4	3919	0.026974	0.005375	0.000978	0.000923	0.004397	0.004351
12	Microhyla_nilphamariensis_03 September 2015_Cut 12	11	0.434695	0.114307	0.294576	0.74534	17	37.2641	4220.5	1550.4	4177.4	0.028483	0.026659	0.023986	1550.4	1550.4	4134.4	0.028088	0.00536	0.000893	0.000855	0.004467	0.004428
12	Microhyla_nilphamariensis_03 September 2015_Cut 12	12	0.436915	0.111562	0.299902	1.1999	17	36.9432	4177.4	1550.4	4177.4	0.027053	0.026089	0.030941	4134.4	1550.4	3876	0.027136	0.00418	0.000949	0.000923	0.003231	0.002472
12	Microhyla_nilphamariensis_03 September 2015_Cut 12	13	0.379955	0.139206	0.108189	0.76801	15	37.3916	4177.4	1550.4	4177.4	0.028184	0.026343	0.025703	3746.8	1550.4	4220.5	0.026112	0.004603	0.001302	0.000589	0.003301	0.003015
12	Microhyla_nilphamariensis_03 September 2015_Cut 12	14	0.409552	0.111232	0.136779	0.994306	16	37.088	3832.9	1550.4	4177.4	0.027673	0.026521	0.025606	3876	1550.4	3876	0.027394	0.00461	0.000941	0.000884	0.003669	0.002898
12	Microhyla_nilphamariensis_03 September 2015_Cut 12	15	0.436849	0.138979	0.163455	9.93485	17	37.1552	4177.4	1550.4	4177.4	0.026405	0.02626	0.026263	4177.4	1550.4	4177.4	0.027064	0.003897	0.001402	0.000674	0.002495	0.002203
12	Microhyla_nilphamariensis_03 September 2015_Cut 12	16	0.313535	0.103991	0.108988	6.62206	13	38.8537	4005.2	1550.4	4048.2	0.025129	0.024692	0.025737	3962.1	1550.4	3962.1	0.024669	0.004566	0.00092	0.000886	0.003646	0.002843
12	Microhyla_nilphamariensis_03 September 2015_Cut 12	17	0.333525	0.105849	0.076225	0.922269	14	39.5299	4091.3	1550.4	4048.2	0.025789	0.025797	0.024238	3876	1550.4	4220.5	0.024691	0.004202	0.001317	0.0006	0.002885	0.002585
12	Microhyla_nilphamariensis_03 September 2015_Cut 12	18	0.451089	0.0817	0.288992	0.885471	18	38.0902	3876	1550.4	4177.4	0.025568	0.02629	0.027896	4091.3	1550.4	4048.2	0.026598	0.005338	0.000921	0.00047	0.004417	0.003642
12	Microhyla_nilphamariensis_03 September 2015_Cut 12	19	0.457921	0.137869	0.3205	0.75495	18	37.5278	3919	1550.4	4091.3	0.026962	0.026003	0.025516	3876	1550.4	4091.3	0.026956	0.005882	0.000974	0.000934	0.004908	0.004134
12	Microhyla_nilphamariensis_03 September 2015_Cut 12	20	0.431787	0.140864	0.291341	0.77951	17	37.4908	3876	1550.4	4091.3	0.028056	0.02763	0.023304	4134.4	1550.4	4005.2	0.026417	0.005342	0.000945	0.000482	0.004397	0.003643
13	Microhyla_nilphamariensis_04 September 2015_Cut 13	1	0.200398	0.170005	0.030391	0.760277	7	30.5207	2885.4	1507.3	2885.4	0.026267	0.023315	0.027504	3143.8	1550.4	3143.8	0.027504	0.004133	0.000885	0.000669	0.003248	0.002672
13	Microhyla_nilphamariensis_04 September 2015_Cut 13	2	0.309948	0.081298	0.116475	0.656193	12	36.5498	3186.9	1593.5	3186.9	0.025796	0.026578	0.028923	3230	1593.5	3230	0.030878	0.004781	0.000683	0.000622	0.004098	0.003378
13	Microhyla_nilphamariensis_04 September 2015_Cut 13	3	0.305311	0.104156	0.201577	0.870472	11	33.2023	3186.9	1550.4	3186.9	0.051629	0.02742	0.025555	1550.4	1550.4	3186.9	0.028344	0.004812	0.000706	0.000642	0.004106	0.003374
13	Microhyla_nilphamariensis_04 September 2015_Cut 13	4	0.316133	0.094307	0.206688	0.989997	12	35.2746	3186.9	1550.4	3186.9	0.023988	0.027602	0.027931	1550.4	1550.4	3186.9	0.026121	0.004762	0.000677	0.000603	0.004085	0.003347
13	Microhyla_nilphamariensis_04 September 2015_Cut 13	5	0.342551	0.071292	0.149938	0.693365	13	35.6449	2885.4	1550.4	2885.4	0.020369	0.025461	0.041883	2885.4	1550.4	2885.4	0.02829	0.004681	0.000681	0.000621	0.004	0.00257
13	Microhyla_nilphamariensis_04 September 2015_Cut 13	6	0.353165	0.071559	0.281606	0.717423	14	37.6629	2885.4	1550.4	2885.4	0.021047	0.023572	0.02231	1550.4	1550.4	2885.4	0.025677	0.005064	0.000683	0.000611	0.004381	0.003626
13	Microhyla_nilphamariensis_04 September 2015_Cut 13	7	0.329735	0.05002	0.254706	0.867215	12	33.8328	3186.9	1550.4	3186.9	0.023694	0.025668	0.037135	1550.4	1550.4	2885.4	0.025788	0.004654	0.000674	0.000619	0.00398	0.003223
13	Microhyla_nilphamariensis_04 September 2015_Cut 13	8	0.354035	0.074486	0.280875	0.871887	14	37.0135	2842.4	1550.4	2842.4	0.024326	0.02683	0.037562	1507.3	1507.3	2842.4	0.02683	0.004638	0.000693	0.000623	0.003945	0.003196
13	Microhyla_nilphamariensis_04 September 2015_Cut 13	9	0.332034	0.02303	0.309161	1.23248	13	36.5722	2885.4	1550.4	2885.4	0.022288	0.027374	0.027771	1550.4	1550.4	2842.4	0.025688	0.004666	0.000678	0.000606	0.003988	0.002551
13	Microhyla_nilphamariensis_04 September 2015_Cut 13	10	0.270535	0.052552	0.218593	1.30159	11	37.4651	2885.4	1550.4	2885.4	0.030719	0.027514	0.027514	1550.4	1550.4	2842.4	0.027514	0.004645	0.000664	0.000597	0.003981	0.002564
13	Microhyla_nilphamariensis_04 September 2015_Cut 13	11	0.324213	0.077149	0.247065	24.8201	12	34.431	2885.4	1550.4	2885.4	0.019694	0.028884	0.035449	2885.4	1550.4	2885.4	0.026259	0.004651	0.000666	0.000596	0.003985	0.00256
13	Microhyla_nilphamariensis_04 September 2015_Cut 13	12	0.166783	0.109216	0.057917	0.543919	7	36.9488	3186.9	1550.4	3186.9	0.025216	0.025855	0.027421	3186.9	1593.5	3186.9	0.026638	0.004245	0.000899	0.000836	0.003346	0.002647
13	Microhyla_nilphamariensis_04 September 2015_Cut 13	13	0.347399	0.076745	0.133974	0.577642	13	37.8839	3186.9	1550.4	3186.9	0.024902	0.027392	0.0254	3186.9	1593.5	3186.9	0.029385	0.004768	0.000712	0.000655	0.004056	0.003305
13	Microhyla_nilphamariensis_04 September 2015_Cut 13	14	0.346883	0.077085	0.270326	0.81428	14	37.9971	2842.4	1550.4	2842.4	0.024287	0.027455	0.026399	2885.4	1550.4	2885.4	0.027455	0.004704	0.000713	0.000621	0.003991	0.002585
13	Microhyla_nilphamariensis_04 September 2015_Cut 13	15	0.349209	0.156326	0.193265	0.630012	14	37.7469	3186.9	1550.4	3186.9	0.02405	0.026936	0.026842	3186.9	1593.5	3186.9	0.028453	0.004708	0.000909	0.000833	0.003799	0.003137
13	Microhyla_nilphamariensis_04 September 2015_Cut 13	16	0.344204	0.050302	0.294656	0.81169	14	38.0812	3186.9	1550.4	3186.9	0.025195	0.027757	0.022855	1550.4	1550.4	2885.4	0.02811	0.004655	0.00069	0.000622	0.003965	0.00256
13	Microhyla_nilphamariensis_04 September 2015_Cut 13	17	0.378665	0.070885	0.174698	0.605265	15	37.1966	2885.4	1550.4	2885.4	0.02058	0.02561	0.027897	2885.4	1550.4	2885.4	0.026525	0.004644	0.00067	0.000604	0.003974	0.002548
13	Microhyla_nilphamariensis_04 September 2015_Cut 13	18	0.371608	0.047845	0.299145	0.595929	15	38.1993	2885.4	1550.4	2885.4	0.024619	0.029264	0.032516	1550.4	1550.4	2842.4	0.025548	0.004636	0.00064	0.000563	0.003996	0.002561
13	Microhyla_nilphamariensis_04 September 2015_Cut 13	19	0.342222	0.046857	0.244743	0.604507	14	38.7448	3186.9	1550.4	3186.9	0.021337	0.026775	0.026775	1550.4	1550.4	2842.4	0.02552	0.004971	0.00067	0.000603	0.004301	0.002993
13	Microhyla_nilphamariensis_04 September 2015_Cut 13	20	0.336054	0.095598	0.215644	0.705298	14	39.195	1550.4	1550.4	3186.9	0.020068	0.027366	0.028096	1550.4	1550.4	3186.9	0.025177	0.004662	0.000732	0.000658	0.00393	0.002645
14	Microhyla_nilphamariensis_04 September 2015_Cut 14	1	0.239607	0.144274	0.094949	0.709623	9	34.0098	3186.9	1593.5	3186.9	0.026351	0.026561	0.033163	3359.2	1593.5	3359.2	0.028763	0.004562	0.001418	0.000677	0.003144	0.002841
14	Microhyla_nilphamariensis_04 September 2015_Cut 14	2	0.417791	0.22169	0.169126	0.823465	16	36.4556	3230	1593.5	3230	0.024252	0.027381	0.028047	3359.2	1593.5	3359.2	0.028417	0.004523	0.001448	0.000728	0.003075	0.002766
14	Microhyla_nilphamariensis_04 September 2015_Cut 14	3	0.415854	0.219853	0.141255	0.625404	16	36.5341	3230	1593.5	3230	0.025146	0.027788	0.027303	3186.9	1593.5	3359.2	0.027788	0.004489	0.001365	0.000652	0.003124	0.002817
14	Microhyla_nilphamariensis_04 September 2015_Cut 14	4	0.429798	0.220824	0.181353	0.655344	16	35.2797	3230	1593.5	3230	0.023711	0.028478	0.036943	3273	1593.5	3273	0.028478	0.004576	0.001403	0.000669	0.003173	0.002869
14	Microhyla_nilphamariensis_04 September 2015_Cut 14	5	0.318903	0.16958	0.093196	38.6227	12	35.4509	3230	1593.5	3230	0.025949	0.028873	0.028142	3273	1593.5	3273	0.027502	0.004549	0.001362	0.000649	0.003187	0.002616
14	Microhyla_nilphamariensis_04 September 2015_Cut 14	6	0.182061	0.148716	0.033677	1.35319	7	33.8568	3186.9	1593.5	3186.9	0.024572	0.026165	0.030054	3186.9	1636.5	3186.9	0.029805	0.004551	0.00137	0.000637	0.003181	0.00259
14	Microhyla_nilphamariensis_04 September 2015_Cut 14	7	0.310499	0.14175	0.141353	1.2047	12	36.0257	3230	1593.5	3230	0.027893	0.026662	0.027951	3273	1593.5	3273	0.026662	0.004507	0.001469	0.000772	0.003038	0.002732
14	Microhyla_nilphamariensis_04 September 2015_Cut 14	8	0.437532	0.218544	0.218988	0.602985	17	36.5688	3359.2	1636.5	3359.2	0.025319	0.027631	0.02754	3574.5	1636.5	3574.5	0.027631	0.004548	0.001202	0.000801	0.003346	0.002782
14	Microhyla_nilphamariensis_04 September 2015_Cut 14	9	0.370514	0.227888	0.142234	0.562958	13	32.982	3316.1	1636.5	3316.1	0.057365	0.027504	0.027897	3316.1	1636.5	3316.1	0.027589	0.004522	0.001497	0.000815	0.003025	0.002721
14	Microhyla_nilphamariensis_04 September 2015_Cut 14	10	0.430273	0.214971	0.18994	0.746498	17	37.4717	3316.1	1593.5	3316.1	0.025304	0.025848	0.030194	3574.5	1636.5	3574.5	0.025848	0.004738	0.001378	0.000655	0.00336	0.002783
14	Microhyla_nilphamariensis_04 September 2015_Cut 14	11	0.409413	0.245563	0.164273	0.75506	16	37.0594	3316.1	1593.5	3316.1	0.024556	0.025403	0.028387	3445.3	1636.5	3445.3	0.027504	0.004511	0.001209	0.000827	0.003302	0.002728
14	Microhyla_nilphamariensis_04 September 2015_Cut 14	12	0.390276	0.139196	0.116731	0.871656	15	36.4062	3574.5	1593.5	3574.5	0.025549	0.02643	0.030481	3703.7	1593.5	3703.7	0.027715	0.00452	0.001405	0.000656	0.003115	0.002569
14	Microhyla_nilphamariensis_04 September 2015_Cut 14	13	0.416535	0.244479	0.172265	1.65591	16	36.3401	3574.5	1593.5	3574.5	0.024569	0.026641	0.036309	3574.5	2067.2	3574.5	0.027169	0.004574	0.001246	0.001198	0.003328	0.002743
14	Microhyla_nilphamariensis_04 September 2015_Cut 14	14	0.380862	0.190775	0.136391	0.86586	15	37.1293	3359.2	1593.5	3359.2	0.024111	0.027624	0.026648	3574.5	1593.5	3574.5	0.026648	0.004556	0.001389	0.000653	0.003167	0.002606
14	Microhyla_nilphamariensis_04 September 2015_Cut 14	15	0.361027	0.193939	0.088064	1.08949	14	36.7025	3574.5	1593.5	3574.5	0.026077	0.027276	0.0282	3273	1593.5	3273	0.027276	0.004526	0.001363	0.00062	0.003163	0.002594
14	Microhyla_nilphamariensis_04 September 2015_Cut 14	16	0.451635	0.229138	0.139476	0.726813	16	33.7083	3574.5	1593.5	3574.5	0.061674	0.028396	0.026317	3703.7	1593.5	3703.7	0.027893	0.004546	0.001413	0.000663	0.003133	0.002589
14	Microhyla_nilphamariensis_04 September 2015_Cut 14	17	0.430519	0.257139	0.173397	0.919854	16	35.2277	3574.5	1593.5	3574.5	0.027876	0.028263	0.03014	3273	1593.5	3273	0.028799	0.004538	0.001377	0.000644	0.003161	0.002585
14	Microhyla_nilphamariensis_04 September 2015_Cut 14	18	0.36973	0.222742	0.092639	0.796802	14	36.0317	3832.9	1593.5	3832.9	0.027461	0.0272	0.030274	3574.5	1593.5	3574.5	0.027852	0.00356	0.001362	0.000639	0.002198	0.001885
14	Microhyla_nilphamariensis_04 September 2015_Cut 14	19	0.369435	0.197524	0.172415	0.768219	14	35.7954	3703.7	1593.5	3703.7	0.031107	0.028974	0.027905	3186.9	1593.5	3186.9	0.028974	0.00451	0.001509	0.000965	0.003001	0.002712
14	Microhyla_nilphamariensis_04 September 2015_Cut 14	20	0.476333	0.249732	0.171951	0.819806	18	36.0471	3574.5	1593.5	3574.5	0.026609	0.02748	0.030886	3359.2	1593.5	3359.2	0.02748	0.004486	0.001221	0.001164	0.003265	0.002703
15	Microhyla_nilphamariensis_08 September 2015_Cut 15	1	0.223146	0.049779	0.098303	0.796364	10	41.2152	3617.6	1636.5	3617.6	0.023321	0.024806	0.022891	1636.5	1636.5	3660.6	0.025205	0.005312	0.000918	0.000877	0.004394	0.003799
15	Microhyla_nilphamariensis_08 September 2015_Cut 15	2	0.353215	0.1325	0.221574	0.935359	14	37.3244	3617.6	1636.5	3617.6	0.054979	0.024646	0.020523	1636.5	1636.5	3660.6	0.024646	0.005547	0.000862	0.00081	0.004685	0.004127
15	Microhyla_nilphamariensis_08 September 2015_Cut 15	3	0.407566	0.136271	0.271436	152.382	17	39.6817	1636.5	1636.5	3660.6	0.029752	0.024424	0.022647	1636.5	1636.5	3746.8	0.025219	0.006512	0.000838	0.000798	0.005674	0.005134
15	Microhyla_nilphamariensis_08 September 2015_Cut 15	4	0.275472	0.026795	0.177813	20.904	12	40.5415	3617.6	1679.6	3617.6	0.02549	0.024875	0.02549	1679.6	1679.6	3876	0.0238	0.005554	0.000859	0.000453	0.004695	0.004124
15	Microhyla_nilphamariensis_08 September 2015_Cut 15	5	0.266715	0.08411	0.134764	0.874279	11	38.2557	3574.5	1636.5	3574.5	0.027828	0.024389	0.029861	1679.6	1679.6	3531.4	0.025121	0.00468	0.000836	0.000781	0.003844	0.003071
15	Microhyla_nilphamariensis_08 September 2015_Cut 15	6	0.332298	0.107532	0.200236	1.22767	14	39.6377	1636.5	1636.5	3617.6	0.030243	0.024195	0.023523	1679.6	1679.6	3789.8	0.025203	0.005455	0.000848	0.000802	0.004607	0.004086
15	Microhyla_nilphamariensis_08 September 2015_Cut 15	7	0.298109	0.022125	0.250787	0.818707	13	40.8619	1636.5	1636.5	3703.7	0.021427	0.024336	0.024524	1636.5	1636.5	3876	0.025229	0.00562	0.000816	0.00081	0.004804	0.004213
15	Microhyla_nilphamariensis_08 September 2015_Cut 15	8	0.32972	0.077001	0.227908	16.7228	14	39.9006	1636.5	1636.5	3703.7	0.024117	0.024935	0.0233	1636.5	1636.5	4263.6	0.025216	0.006389	0.00086	0.00082	0.005529	0.004996
15	Microhyla_nilphamariensis_08 September 2015_Cut 15	9	0.255918	0.127148	0.129094	0.977009	10	35.9419	3531.4	1679.6	3531.4	0.023354	0.025949	0.024002	3617.6	1679.6	3617.6	0.024976	0.00438	0.001236	0.000547	0.003144	0.002572
15	Microhyla_nilphamariensis_08 September 2015_Cut 15	10	0.367617	0.108449	0.234497	0.817452	15	38.6848	1636.5	1636.5	3617.6	0.032541	0.02521	0.029713	1679.6	1679.6	4392.8	0.025562	0.006343	0.000872	0.000821	0.005471	0.004941
15	Microhyla_nilphamariensis_08 September 2015_Cut 15	11	0.386016	0.106895	0.27986	1.04585	16	39.3104	1636.5	1636.5	3617.6	0.028645	0.024882	0.022827	1679.6	1679.6	4392.8	0.025557	0.007083	0.000857	0.000822	0.006226	0.005683
15	Microhyla_nilphamariensis_08 September 2015_Cut 15	12	0.333766	0.078615	0.255198	30.0881	14	39.4999	1636.5	1636.5	3617.6	0.026599	0.024959	0.024272	1636.5	1636.5	4392.8	0.025188	0.006357	0.000862	0.000815	0.005495	0.004737
15	Microhyla_nilphamariensis_08 September 2015_Cut 15	13	0.199958	0.103256	0.07395	0.891138	9	41.0762	1636.5	1636.5	3617.6	0.030056	0.022765	0.024253	3531.4	1636.5	3531.4	0.022765	0.00557	0.001262	0.000552	0.004308	0.003755
15	Microhyla_nilphamariensis_08 September 2015_Cut 15	14	0.347914	0.131622	0.192231	0.761139	15	40.8429	1636.5	1636.5	3617.6	0.029134	0.024777	0.021582	1636.5	1636.5	4392.8	0.024308	0.006223	0.000873	0.000837	0.00535	0.004801
15	Microhyla_nilphamariensis_08 September 2015_Cut 15	15	0.357045	0.103246	0.22891	0.824731	14	36.9152	1636.5	1636.5	3617.6	0.052536	0.024802	0.026811	1636.5	1636.5	4392.8	0.025362	0.007055	0.000895	0.000852	0.00616	0.005638
15	Microhyla_nilphamariensis_08 September 2015_Cut 15	16	0.378545	0.130013	0.248533	1.22047	16	40.1462	1636.5	1636.5	3617.6	0.027107	0.024573	0.022174	1636.5	1636.5	4392.8	0.025218	0.007348	0.000872	0.000837	0.006476	0.005932
15	Microhyla_nilphamariensis_08 September 2015_Cut 15	17	0.302394	0.024538	0.253586	0.874262	13	40.3454	1636.5	1636.5	3617.6	0.023639	0.025621	0.025812	1636.5	1636.5	4392.8	0.024288	0.006868	0.000893	0.000852	0.005975	0.005939
15	Microhyla_nilphamariensis_08 September 2015_Cut 15	18	0.355143	0.075769	0.254359	0.774381	15	40.0775	1636.5	1636.5	3617.6	0.023421	0.025199	0.022936	1636.5	1636.5	4392.8	0.025205	0.006762	0.000868	0.000817	0.005894	0.005375
15	Microhyla_nilphamariensis_08 September 2015_Cut 15	19	0.383227	0.07619	0.281614	0.785921	16	39.6367	1636.5	1636.5	3617.6	0.024438	0.024368	0.024981	1636.5	1636.5	4392.8	0.025978	0.007341	0.000877	0.000835	0.006464	0.005917
15	Microhyla_nilphamariensis_08 September 2015_Cut 15	20	0.187653	0.053511	0.1069	1.63505	7	32.6721	1636.5	1636.5	3962.1	0.024074	0.02748	0.049323	1636.5	1636.5	3962.1	0.02633	0.004953	0.000862	0.000808	0.004091	0.003526
16	Microhyla_nilphamariensis_08 September 2015_Cut 16	1	0.292999	0.104917	0.162	0.792756	13	41.8337	1593.5	1593.5	3574.5	0.025331	0.024507	0.031715	1636.5	1636.5	3402.2	0.025949	0.006916	0.000876	0.000822	0.00604	0.005497
16	Microhyla_nilphamariensis_08 September 2015_Cut 16	2	0.31188	0.080002	0.182169	0.875652	13	39.1748	1593.5	1593.5	3574.5	0.021563	0.025652	0.026396	3531.4	1636.5	3531.4	0.02542	0.006334	0.000884	0.000836	0.00545	0.004908
16	Microhyla_nilphamariensis_08 September 2015_Cut 16	3	0.335281	0.131688	0.203594	0.95455	14	39.4622	1593.5	1593.5	3617.6	0.026756	0.025083	0.024949	1636.5	1636.5	3617.6	0.024724	0.006348	0.000873	0.000822	0.005475	0.004932
16	Microhyla_nilphamariensis_08 September 2015_Cut 16	4	0.334332	0.080002	0.179033	0.775604	14	39.3507	1593.5	1593.5	3574.5	0.02423	0.024574	0.026177	1636.5	1636.5	3574.5	0.025587	0.006918	0.000878	0.000832	0.00604	0.005498
16	Microhyla_nilphamariensis_08 September 2015_Cut 16	5	0.335741	0.15275	0.207693	0.94303	14	39.2059	1593.5	1593.5	3617.6	0.027234	0.025346	0.02425	1593.5	1593.5	3660.6	0.025033	0.006939	0.000897	0.000851	0.006042	0.005992
16	Microhyla_nilphamariensis_08 September 2015_Cut 16	6	0.338127	0.080754	0.204681	0.917095	14	38.9937	1593.5	1593.5	3617.6	0.028155	0.025473	0.026025	1593.5	1593.5	3789.8	0.025575	0.007005	0.000926	0.000873	0.006079	0.006039
16	Microhyla_nilphamariensis_08 September 2015_Cut 16	7	0.364775	0.134556	0.20652	1.15705	15	38.766	1593.5	1593.5	3617.6	0.028464	0.024726	0.02545	1636.5	1636.5	3531.4	0.024901	0.006547	0.000881	0.000827	0.005666	0.005622
16	Microhyla_nilphamariensis_08 September 2015_Cut 16	8	0.394008	0.081517	0.261357	0.842234	16	38.4156	3617.6	1593.5	3617.6	0.027346	0.025105	0.030782	1593.5	1593.5	3445.3	0.025709	0.006649	0.000882	0.000841	0.005767	0.005712
16	Microhyla_nilphamariensis_08 September 2015_Cut 16	9	0.364852	0.107352	0.205687	0.882194	15	38.7608	1593.5	1593.5	3617.6	0.026267	0.025862	0.025095	1593.5	1593.5	3832.9	0.026958	0.006424	0.000912	0.000857	0.005512	0.005474
16	Microhyla_nilphamariensis_08 September 2015_Cut 16	10	0.368922	0.107056	0.261916	0.85248	15	38.3173	1593.5	1593.5	3617.6	0.02863	0.026637	0.025864	1593.5	1593.5	3789.8	0.026302	0.007546	0.000889	0.000837	0.006657	0.006612
16	Microhyla_nilphamariensis_08 September 2015_Cut 16	11	0.39926	0.108853	0.290735	0.795101	16	38.0286	1593.5	1593.5	3617.6	0.028117	0.024904	0.032355	1636.5	1636.5	3832.9	0.026049	0.007294	0.000886	0.000832	0.006408	0.006365
16	Microhyla_nilphamariensis_08 September 2015_Cut 16	12	0.395363	0.134128	0.261475	1.04921	16	38.2902	1593.5	1593.5	3617.6	0.026778	0.025596	0.027376	1593.5	1593.5	3402.2	0.026275	0.006404	0.000884	0.000842	0.00552	0.004956
16	Microhyla_nilphamariensis_08 September 2015_Cut 16	13	0.362176	0.106576	0.229063	0.885268	15	39.1103	1593.5	1593.5	3617.6	0.027237	0.024935	0.024753	1593.5	1593.5	3832.9	0.026072	0.006936	0.000891	0.000838	0.006045	0.005502
16	Microhyla_nilphamariensis_08 September 2015_Cut 16	14	0.363593	0.082362	0.229914	0.856578	15	38.8741	3617.6	1593.5	3617.6	0.028964	0.025343	0.024502	1593.5	1593.5	3746.8	0.02543	0.006534	0.000868	0.000822	0.005666	0.005109
16	Microhyla_nilphamariensis_08 September 2015_Cut 16	15	0.389561	0.102073	0.208352	0.922218	16	39.0802	3617.6	1593.5	3617.6	0.020644	0.025614	0.025996	1593.5	1593.5	3832.9	0.026818	0.006398	0.000913	0.000861	0.005485	0.005446
16	Microhyla_nilphamariensis_08 September 2015_Cut 16	16	0.390863	0.133273	0.25695	0.758609	15	36.1458	1593.5	1593.5	3617.6	0.028467	0.026286	0.025424	1593.5	1593.5	3789.8	0.026164	0.007273	0.000884	0.000828	0.006389	0.00635
16	Microhyla_nilphamariensis_08 September 2015_Cut 16	17	0.415736	0.154555	0.261332	0.822322	17	39.1525	3617.6	1593.5	3617.6	0.019438	0.025641	0.025641	1593.5	1593.5	3746.8	0.025228	0.006588	0.000882	0.000822	0.005706	0.005163
16	Microhyla_nilphamariensis_08 September 2015_Cut 16	18	0.394609	0.081993	0.183324	0.881007	16	38.3244	1593.5	1593.5	3617.6	0.026544	0.025101	0.025779	1593.5	1593.5	3746.8	0.025782	0.006924	0.000896	0.000833	0.006028	0.005488
16	Microhyla_nilphamariensis_08 September 2015_Cut 16	19	0.39224	0.10643	0.286019	1.03823	16	38.6588	1593.5	1593.5	3617.6	0.025824	0.025126	0.028605	1593.5	1593.5	3876	0.02647	0.006459	0.000925	0.000868	0.005534	0.005497
16	Microhyla_nilphamariensis_08 September 2015_Cut 16	20	0.428843	0.108544	0.295211	0.810983	17	37.7012	1593.5	1593.5	3617.6	0.027265	0.025692	0.03327	1636.5	1636.5	3574.5	0.025602	0.006678	0.000893	0.000846	0.005785	0.005243
17	Microhyla_nilphamariensis_29_September_2015_Cut 17	1	0.390226	0.122467	0.26776	1.01093	17	41.275	1593.5	1593.5	3445.3	0.025212	0.026639	0.018028	3703.7	1550.4	3703.7	0.024984	0.008459	0.000692	0.000611	0.007767	0.006423
17	Microhyla_nilphamariensis_29_September_2015_Cut 17	2	0.439705	0.13028	0.256592	0.752957	19	41.1578	1593.5	1593.5	3488.4	0.023461	0.025624	0.013917	1593.5	1593.5	3703.7	0.026367	0.009963	0.000688	0.0006	0.009275	0.00794
17	Microhyla_nilphamariensis_29_September_2015_Cut 17	3	0.466099	0.130556	0.281938	0.670448	20	41.0256	1593.5	1593.5	3445.3	0.023059	0.024648	0.017837	1593.5	1593.5	3703.7	0.026754	0.007197	0.000696	0.000611	0.006501	0.005169
17	Microhyla_nilphamariensis_29_September_2015_Cut 17	4	0.441271	0.156833	0.258067	0.744978	19	41.0571	1593.5	1593.5	3445.3	0.021819	0.025005	0.011635	1593.5	1593.5	3488.4	0.026234	0.008438	0.000673	0.000586	0.007765	0.0059
17	Microhyla_nilphamariensis_29_September_2015_Cut 17	5	0.445193	0.126769	0.21405	0.962351	19	40.7712	3402.2	1593.5	3445.3	0.019425	0.025572	0.01835	1593.5	1593.5	3574.5	0.026062	0.008564	0.000691	0.000605	0.007873	0.00599
17	Microhyla_nilphamariensis_29_September_2015_Cut 17	6	0.453803	0.102645	0.271545	1.31651	19	39.9953	3359.2	1593.5	3359.2	0.024256	0.026354	0.020617	1593.5	1593.5	3531.4	0.026157	0.008975	0.000681	0.000595	0.008294	0.006426
17	Microhyla_nilphamariensis_29_September_2015_Cut 17	7	0.451704	0.074411	0.219087	0.657128	19	40.1767	3359.2	1593.5	3359.2	0.022133	0.025588	0.020481	1593.5	1593.5	3703.7	0.026153	0.008496	0.000679	0.000599	0.007817	0.006469
17	Microhyla_nilphamariensis_29_September_2015_Cut 17	8	0.478533	0.126565	0.272604	0.652766	20	40.0621	3316.1	1593.5	3402.2	0.018389	0.025018	0.020063	3617.6	1593.5	3660.6	0.025724	0.008481	0.000697	0.000615	0.007784	0.006441
17	Microhyla_nilphamariensis_29_September_2015_Cut 17	9	0.457352	0.099721	0.277934	0.820424	19	39.6724	3402.2	1593.5	3402.2	0.019363	0.026036	0.020568	1593.5	1593.5	3660.6	0.026834	0.009301	0.000734	0.00065	0.008567	0.007227
17	Microhyla_nilphamariensis_29_September_2015_Cut 17	10	0.479541	0.100294	0.221516	0.760542	20	39.9721	3359.2	1593.5	3316.1	0.018916	0.025981	0.022076	1593.5	1593.5	3703.7	0.026505	0.010012	0.000671	0.000587	0.009341	0.007991
17	Microhyla_nilphamariensis_29_September_2015_Cut 17	11	0.508079	0.121193	0.306908	0.675935	19	35.76	1593.5	1550.4	3359.2	0.069292	0.025325	0.02438	3445.3	1550.4	3445.3	0.025943	0.008527	0.000669	0.00059	0.007858	0.00651
17	Microhyla_nilphamariensis_29_September_2015_Cut 17	12	0.478799	0.152369	0.326431	53.5578	20	40.0434	3316.1	1593.5	3359.2	0.018503	0.024912	0.022789	1593.5	1593.5	3488.4	0.026554	0.008417	0.000691	0.000606	0.007726	0.006383
17	Microhyla_nilphamariensis_29_September_2015_Cut 17	13	0.401045	0.094018	0.230407	1.88561	16	37.6873	1593.5	1593.5	3488.4	0.031099	0.029958	0.019632	1593.5	1593.5	3531.4	0.027373	0.00833	0.00065	0.000576	0.00768	0.006345
17	Microhyla_nilphamariensis_29_September_2015_Cut 17	14	0.384336	0.075912	0.095953	0.754892	16	39.5088	3359.2	1593.5	3402.2	0.025657	0.026621	0.019928	3488.4	1593.5	3488.4	0.025742	0.007077	0.001536	0.00077	0.005541	0.004974
17	Microhyla_nilphamariensis_29_September_2015_Cut 17	15	0.433097	0.104577	0.220245	0.989019	19	41.8996	3359.2	1593.5	3402.2	0.025351	0.025814	0.016173	3445.3	1593.5	3402.2	0.026404	0.006443	0.000711	0.000633	0.005732	0.003872
17	Microhyla_nilphamariensis_29_September_2015_Cut 17	16	0.455987	0.106415	0.241968	1.03117	20	42.0298	3359.2	1593.5	3402.2	0.025926	0.025195	0.015167	1593.5	1593.5	3531.4	0.027249	0.008958	0.00067	0.000584	0.008288	0.006427
17	Microhyla_nilphamariensis_29_September_2015_Cut 17	17	0.399735	0.076454	0.161716	0.825364	17	40.3896	3402.2	1593.5	3402.2	0.022857	0.02575	0.016568	1593.5	1593.5	3531.4	0.027954	0.008966	0.000649	0.000568	0.008317	0.006428
17	Microhyla_nilphamariensis_29_September_2015_Cut 17	18	0.427077	0.102666	0.24346	0.994523	18	40.2292	3316.1	1593.5	3359.2	0.022245	0.024715	0.019225	3445.3	1593.5	3445.3	0.026658	0.008372	0.000691	0.000608	0.007681	0.005791
17	Microhyla_nilphamariensis_29_September_2015_Cut 17	19	0.444706	0.104303	0.287433	18.186	19	40.8204	3402.2	1593.5	3359.2	0.023967	0.02578	0.01544	1593.5	1593.5	3488.4	0.026973	0.009362	0.00068	0.000594	0.008682	0.006793
17	Microhyla_nilphamariensis_29_September_2015_Cut 17	20	0.416675	0.12419	0.210717	0.744383	17	38.8907	1593.5	1593.5	3488.4	0.021403	0.026778	0.029365	1593.5	1593.5	3660.6	0.027671	0.008818	0.000683	0.000599	0.008135	0.00679
18	Microhyla_nilphamariensis_29_September_2015_Cut 18	1	0.253132	0.178219	0.075214	0.913010	12	44.1939	1808.8	1808.8	3143.8	0.025931	0.025236	0.024021	3143.8	1808.8	3186.9	0.024203	0.003217	0.000733	0.000684	0.002484	0.001784
18	Microhyla_nilphamariensis_29_September_2015_Cut 18	2	0.274623	0.175674	0.074897	0.837491	12	40.504	3186.9	1765.7	3186.9	0.026083	0.024806	0.024225	3186.9	1765.7	3186.9	0.024257	0.003228	0.000727	0.000672	0.002501	0.00179
18	Microhyla_nilphamariensis_29_September_2015_Cut 18	3	0.30836	0.180909	0.127805	0.73237	13	39.1402	3186.9	1765.7	3186.9	0.028562	0.025283	0.027476	3186.9	1808.8	3186.9	0.024558	0.00388	0.000724	0.000686	0.003156	0.00242
18	Microhyla_nilphamariensis_29_September_2015_Cut 18	4	0.310966	0.15831	0.127214	0.727512	13	38.9435	3143.8	1765.7	3143.8	0.029301	0.025808	0.024944	3143.8	1765.7	3143.8	0.02528	0.003898	0.001279	0.000519	0.002619	0.002567
18	Microhyla_nilphamariensis_29_September_2015_Cut 18	5	0.255526	0.128392	0.102378	0.942598	11	39.5902	3186.9	1808.8	3186.9	0.023225	0.025842	0.024816	3186.9	1679.6	3143.8	0.025396	0.00402	0.001246	0.000514	0.002774	0.002719
18	Microhyla_nilphamariensis_29_September_2015_Cut 18	6	0.338933	0.103449	0.156875	0.726328	14	38.5492	3186.9	1765.7	3186.9	0.024355	0.025351	0.029221	3186.9	1765.7	3186.9	0.026621	0.003714	0.000573	0.000508	0.003141	0.002388
18	Microhyla_nilphamariensis_29_September_2015_Cut 18	7	0.318556	0.080128	0.129963	1.7202	13	37.9807	3186.9	1722.7	3186.9	0.025718	0.026897	0.026594	3186.9	1722.7	3186.9	0.027139	0.00467	0.000567	0.000502	0.004103	0.003349
18	Microhyla_nilphamariensis_29_September_2015_Cut 18	8	0.28635	0.234248	0.02848	0.805129	12	38.9113	3186.9	1722.7	3143.8	0.027272	0.025184	0.025917	3186.9	1722.7	3186.9	0.025917	0.003858	0.001276	0.000522	0.002582	0.002539
18	Microhyla_nilphamariensis_29_September_2015_Cut 18	9	0.285301	0.131252	0.128144	1.08142	12	38.9806	3186.9	1722.7	3186.9	0.027165	0.025484	0.025288	3143.8	1722.7	3143.8	0.025447	0.003781	0.000571	0.000499	0.00321	0.002449
18	Microhyla_nilphamariensis_29_September_2015_Cut 18	10	0.280221	0.152461	0.076939	1.31357	12	39.6564	3143.8	1722.7	3143.8	0.024196	0.025246	0.024924	3186.9	1722.7	3143.8	0.024965	0.004511	0.001268	0.000523	0.003243	0.003181
18	Microhyla_nilphamariensis_29_September_2015_Cut 18	11	0.255538	0.152628	0.026101	42.333	11	39.4926	3273	1679.6	3230	0.026317	0.025103	0.024957	3186.9	1722.7	3273	0.024957	0.003543	0.001263	0.000518	0.00228	0.002224
18	Microhyla_nilphamariensis_29_September_2015_Cut 18	12	0.299802	0.100737	0.174483	0.759963	13	40.6141	1722.7	1722.7	3273	0.022724	0.025377	0.024194	1722.7	1722.7	3230	0.024859	0.005388	0.00057	0.000493	0.004818	0.004064
18	Microhyla_nilphamariensis_29_September_2015_Cut 18	13	0.298575	0.174782	0.122408	0.507745	13	40.5796	3230	1722.7	3230	0.023672	0.02604	0.021831	3230	1722.7	3230	0.025639	0.004736	0.000567	0.000509	0.004169	0.003402
18	Microhyla_nilphamariensis_29_September_2015_Cut 18	14	0.299692	0.128887	0.171159	0.656002	13	40.497	3230	1722.7	3230	0.027109	0.025462	0.023151	1722.7	1679.6	2627.1	0.025208	0.00477	0.000556	0.000493	0.004214	0.003434
18	Microhyla_nilphamariensis_29_September_2015_Cut 18	15	0.328088	0.128294	0.174463	0.779075	14	40.0222	1722.7	1722.7	3230	0.026679	0.025044	0.026044	3186.9	1679.6	3186.9	0.024761	0.003584	0.000591	0.000518	0.002993	0.002241
18	Microhyla_nilphamariensis_29_September_2015_Cut 18	16	0.331153	0.18153	0.150655	0.631916	14	39.6203	1679.6	1722.7	3230	0.024583	0.025916	0.022989	3230	1722.7	3230	0.025916	0.003629	0.000568	0.00052	0.003061	0.002294
18	Microhyla_nilphamariensis_29_September_2015_Cut 18	17	0.364189	0.183307	0.181367	0.78047	15	38.7511	3230	1722.7	3230	0.02582	0.025605	0.026845	3230	1679.6	3143.8	0.025605	0.004484	0.000567	0.000514	0.003917	0.003136
18	Microhyla_nilphamariensis_29_September_2015_Cut 18	18	0.33371	0.106467	0.150081	9.81839	14	39.2459	1722.7	1722.7	3230	0.026272	0.025307	0.023845	3230	1722.7	3230	0.025197	0.004759	0.000586	0.000526	0.004173	0.00341
18	Microhyla_nilphamariensis_29_September_2015_Cut 18	19	0.189513	0.047008	0.117291	0.186469	8	37.5235	1722.7	1722.7	3143.8	0.021646	0.026884	0.033202	3057.7	1722.7	3143.8	0.028505	0.004714	0.00059	0.000517	0.004124	0.003368
18	Microhyla_nilphamariensis_29_September_2015_Cut 18	20	0.293312	0.162424	0.131566	0.722984	12	38.0749	3230	1722.7	3230	0.029658	0.026526	0.024639	1722.7	1722.7	3186.9	0.026526	0.004782	0.000577	0.000507	0.004205	0.003445
