# Supplementary material for: Vocal repertoire of Microhyla nilphamariensis from Delhi and comparison with closely related M. ornata populations from the western coast of India and Sri Lanka
Source: PeerJ. 2024 Mar 29;12:e16903. doi: 10.7717/peerj.16903 (PMC10984171; doi:10.7717/peerj.16903)
Supplement: Supplemental Information 10 — Raw Data for call analysis (N = 5, 100 calls). [file peerj-12-16903-s010.xlsx]

## Sheet: Sheet1
Supplementary Data_D3: Microhyla ornata (Western Coast): Raw Data for call analysis (N=5, 100 calls)
			Entire Call											Maximum Amplitude Pulse
Cut	Assigned Filename (.wav)	Call #	Call Duration (s)	Call Rise Time (s)	Call Fall Time (s)	# Pulses per Call	Pulse Rate (pulses/s)	Overall Dominant Frequency (peak) (kHz)	Overall Dominant Frequency 1 (kHz)	Overall Dominant Frequency 2 (peak) (kHz)	First Pulse Period (s)	Middle Pulse Period (s)	"N-1" Pulse Period (s)	overall Pulse Dominant Frequency (kHz)	Pulse Dominant Frequency 1 (kHz)	Pulse Dominant Frequency 2 (kHz)	Pulse period (s)	Pulse Duration (ms)	Pulse Rise Time (ms)	Pulse 50% Rise Time (ms)	Pulse Fall Time (ms)	Pulse 50% Fall Time (ms)
1	160727-006	1	0.263835	0.183255	0.080546	11	38.5646	2885.4	1292	2885.4	0.024963	0.026408	0.024492	2928.5	1292	2928.5	0.02646	0.0042	0.00137	0.00092	0.00283	0.00219
1	160727-006	2	0.26334	0.131268	0.079833	11	38.682	2928.5	1292	2928.5	0.024646	0.025986	0.024646	2928.5	1292	2928.5	0.02615	0.00414	0.00119	0.0007	0.00295	0.00225
1	160727-006	3	0.262988	0.104165	0.054658	11	38.6982	2928.5	1292	2928.5	0.025183	0.0269	0.025755	2885.4	1292	2928.5	0.02548	0.00417	0.00137	0.00131	0.0028	0.00214
1	160727-006	4	0.264061	0.131235	0.081922	11	38.8051	2928.5	1292	2928.5	0.025452	0.025481	0.024921	2885.4	1292	2928.5	0.02547	0.0042	0.00123	0.00071	0.00297	0.00228
1	160727-006	5	0.263493	0.105038	0.081154	11	38.6293	2928.5	1292	2928.5	0.026452	0.025682	0.025168	2928.5	1292	2928.5	0.02579	0.00419	0.00139	0.00094	0.0028	0.00244
1	160727-006	6	0.214608	0.077589	0.057573	9	38.5754	2928.5	1292	2928.5	0.02435	0.02662	0.02435	2928.5	1292	2928.5	0.02678	0.00596	0.00121	0.00069	0.00475	0.00405
1	160727-006	7	0.28923	0.103481	0.080835	12	38.6448	2928.5	1292	2928.5	0.024079	0.026085	0.025799	2928.5	1292	2971.6	0.0257	0.006	0.0012	0.00068	0.0048	0.0041
1	160727-006	8	0.262697	0.102863	0.055589	11	39.0985	2928.5	1292	2928.5	0.024237	0.026061	0.023976	2928.5	1292	2971.6	0.02566	0.00602	0.00121	0.00072	0.00481	0.00411
1	160727-006	9	0.211042	0.051213	0.081577	9	38.8261	2928.5	1292	2928.5	0.023722	0.026479	0.026826	2928.5	1248.9	2971.6	0.02652	0.00536	0.00122	0.0007	0.00414	0.00344
1	160727-006	10	0.261841	0.103202	0.081237	11	38.8113	2928.5	1292	2928.5	0.024406	0.025949	0.025103	2928.5	1292	3014.6	0.02602	0.00443	0.00121	0.00069	0.00322	0.00251
1	160727-006	11	0.286551	0.104278	0.078844	12	38.925	2928.5	1292	2928.5	0.024868	0.025716	0.025151	2928.5	1292	2971.6	0.02531	0.0044	0.00123	0.00071	0.00317	0.00247
1	160727-006	12	0.257823	0.077047	0.052409	11	39.4953	2928.5	1292	2928.5	0.02423	0.025864	0.023414	2971.6	1292	2971.6	0.02517	0.00435	0.0012	0.00068	0.00315	0.00217
1	160727-006	13	0.211425	0.076704	0.03096	9	39.0225	2928.5	1292	2928.5	0.024266	0.026685	0.02594	2971.6	1292	2971.6	0.02673	0.00488	0.00124	0.0007	0.00364	0.00295
1	160727-006	14	0.262092	0.128583	0.081661	11	38.9246	2928.5	1292	2928.5	0.023591	0.026018	0.026183	2928.5	1292	2971.6	0.02613	0.00604	0.00121	0.0007	0.00483	0.00414
1	160727-006	15	0.284964	0.128819	0.078373	12	39.1794	2928.5	1292	2928.5	0.024623	0.026424	0.024623	2971.6	1292	3014.6	0.02562	0.00668	0.0012	0.00073	0.00548	0.00476
1	160727-006	16	0.234818	0.07597	0.056632	10	39.3697	2928.5	1292	2928.5	0.024172	0.025784	0.025323	2971.6	1292	2971.6	0.0257	0.00601	0.00124	0.00072	0.00477	0.00408
1	160727-006	17	0.260582	0.128362	0.055306	11	39.3865	2928.5	1292	2928.5	0.024695	0.025724	0.024952	2971.6	1292	3014.6	0.02503	0.00661	0.00121	0.0007	0.0054	0.00312
1	160727-006	18	0.281605	0.125257	0.105826	12	39.7797	2928.5	1292	2928.5	0.022122	0.025265	0.024812	2971.6	1292	2971.6	0.02524	0.00647	0.00123	0.00071	0.00524	0.00456
1	160727-006	19	0.258027	0.102401	0.053804	11	39.4185	2928.5	1292	2928.5	0.022274	0.025489	0.024588	2971.6	1292	3014.6	0.02543	0.00646	0.00123	0.00069	0.00523	0.00455
1	160727-006	20	0.260911	0.105035	0.053937	11	38.9827	2928.5	1292	2928.5	0.024001	0.025549	0.025033	2971.6	1248.9	2971.6	0.02676	0.0063	0.00122	0.0007	0.00508	0.00441
2	160727_002	1	0.277903	0.152302	0.07547	12	40.2129	2497.9	1248.9	2239.5	0.025335	0.024633	0.022879	2497.9	1205.9	2497.9	0.02557	0.00722	0.00107	0.001	0.00615	0.00532
2	160727_002	2	0.280921	0.178974	0.101947	12	39.8805	2497.9	1335.1	1938	0.025928	0.024854	0.022594	2497.9	1205.9	2497.9	0.0246	0.00548	0.00109	0.00101	0.00439	0.00357
2	160727_002	3	0.276944	0.17665	0.074538	12	40.472	2497.9	1248.9	2368.7	0.024816	0.024944	0.021757	2454.8	1205.9	2540.9	0.02604	0.00546	0.00105	0.00099	0.00441	0.00357
2	160727_002	4	0.279734	0.178286	0.076018	12	40.0274	2497.9	1205.9	2196.4	0.025975	0.024305	0.022577	2497.9	1162.8	2540.9	0.0246	0.00309	0.00105	0.00098	0.00204	0.00124
2	160727_002	5	0.274328	0.174036	0.07723	12	40.816	2497.9	1205.9	2282.5	0.024389	0.024434	0.023609	2497.9	1205.9	2540.9	0.02494	0.00385	0.00108	0.00101	0.00277	0.00194
2	160727_002	6	0.278552	0.178109	0.050496	12	40.2029	2497.9	1248.9	2239.5	0.025905	0.025046	0.022333	2454.8	1248.9	2540.9	0.02402	0.003	0.00108	0.001	0.00192	0.0011
2	160727_002	7	0.301947	0.178329	0.099072	13	40.3748	2497.9	1205.9	2368.7	0.026038	0.024407	0.023246	2497.9	1205.9	2497.9	0.025	0.00312	0.00106	0.00098	0.00206	0.00124
2	160727_002	8	0.30533	0.205837	0.07596	13	39.7674	2497.9	1248.9	2411.7	0.025638	0.025147	0.023834	2497.9	1205.9	2497.9	0.02429	0.00313	0.00107	0.00107	0.00206	0.00124
2	160727_002	9	0.298459	0.175195	0.073331	13	40.752	2497.9	1248.9	2368.7	0.023282	0.024871	0.021527	2497.9	1205.9	2497.9	0.02467	0.00314	0.00108	0.00102	0.00206	0.00124
2	160727_002	10	0.307749	0.208985	0.048299	13	39.4693	2713.2	1205.9	2153.3	0.026967	0.024979	0.022606	2497.9	1205.9	2497.9	0.02549	0.00282	0.00109	0.00101	0.00173	0.00094
2	160727_002	11	0.309491	0.208781	0.075385	13	39.3347	2497.9	1205.9	2368.7	0.027875	0.025806	0.022291	2497.9	1205.9	2540.9	0.02494	0.00316	0.00106	0.00098	0.0021	0.00128
2	160727_002	12	0.312434	0.20983	0.05084	13	38.9461	2497.9	1292	1938	0.026995	0.026582	0.023108	2670.1	1205.9	2540.9	0.02532	0.00282	0.00107	0.00099	0.00175	0.00095
2	160727_002	13	0.309111	0.233997	0.049458	13	39.2925	2454.8	1205.9	2368.7	0.026604	0.025621	0.02298	2497.9	1205.9	2540.9	0.02566	0.00287	0.00107	0.00099	0.0018	0.00099
2	160727_002	14	0.307756	0.234694	0.047118	13	39.5282	2454.8	1248.9	2540.9	0.026041	0.0265	0.021949	2670.1	1205.9	2713.2	0.02564	0.00288	0.00109	0.00101	0.00179	0.00097
2	160727_002	15	0.308948	0.207939	0.051439	13	39.1975	2454.8	1205.9	2454.8	0.026623	0.025519	0.024321	2540.9	1248.9	2713.2	0.02602	0.00285	0.00108	0.00101	0.00177	0.00096
2	160727_002	16	0.287233	0.207478	0.02803	12	38.923	2670.1	1205.9	2454.8	0.025694	0.02635	0.025095	2454.8	1205.9	2713.2	0.02412	0.00268	0.00129	0.001	0.00139	0.00078
2	160727_002	17	0.201828	0.151622	0.024902	9	40.157	2454.8	1205.9	2454.8	0.024632	0.025236	0.023228	2497.9	1205.9	2540.9	0.02538	0.00305	0.00109	0.00102	0.00196	0.00112
2	160727_002	18	0.281349	0.179116	0.076605	12	39.4882	2454.8	1248.9	2325.6	0.025539	0.0246	0.024445	2454.8	1205.9	2540.9	0.02552	0.00273	0.00105	0.00098	0.00168	0.00087
2	160727_002	19	0.253043	0.177588	0.050393	11	39.9014	2454.8	1248.9	2411.7	0.025924	0.02426	0.024098	2454.8	1205.9	2540.9	0.02479	0.00275	0.00107	0.001	0.00168	0.00087
2	160727_002	20	0.226849	0.125783	0.051634	10	40.1066	2497.9	1248.9	2411.7	0.024629	0.025404	0.025153	2497.9	1205.9	2540.9	0.02482	0.00595	0.00111	0.00102	0.00484	0.00401
3	160727_009	1	0.222399	0.085709	0.082147	9	36.594	2627.1	1205.9	2411.7	0.028371	0.026948	0.027281	2670.1	1292	2670.1	0.02625	0.00389	0.00143	0.00101	0.00246	0.00238
3	160727_009	2	0.22429	0.08597	0.084165	9	36.2887	2756.2	1248.9	2627.1	0.028059	0.026675	0.027814	2627.1	1292	2756.2	0.02701	0.00385	0.00143	0.0056	0.00242	0.00236
3	160727_009	3	0.223129	0.084287	0.086097	9	36.3593	2756.2	1162.8	2670.1	0.027888	0.026495	0.028583	2756.2	1292	2756.2	0.02666	0.00275	0.00142	0.00057	0.00133	0.00126
3	160727_009	4	0.215165	0.107028	0.056729	9	37.7515	2756.2	1205.9	2325.6	0.026802	0.025913	0.027254	2756.2	1292	2799.3	0.02645	0.00398	0.00143	0.00059	0.00255	0.0025
3	160727_009	5	0.222491	0.085662	0.083116	9	36.6041	2756.2	1248.9	2282.5	0.029444	0.026695	0.026041	2756.2	1248.9	2756.2	0.02672	0.00438	0.00106	0.0006	0.00332	0.0029
3	160727_009	6	0.222847	0.085075	0.083735	9	36.5212	2756.2	1205.9	2325.6	0.027739	0.027482	0.025986	2756.2	1248.9	2799.3	0.02672	0.00498	0.00141	0.00058	0.00357	0.00351
3	160727_009	7	0.222974	0.085888	0.05694	9	36.5452	2756.2	1248.9	2756.2	0.028027	0.027056	0.026422	2756.2	1292	2799.3	0.02751	0.00461	0.00144	0.0006	0.00317	0.00311
3	160727_009	8	0.216036	0.0823	0.05383	9	37.6989	2756.2	1205.9	2282.5	0.026952	0.026775	0.025854	2756.2	1248.9	2799.3	0.02703	0.00499	0.00142	0.00058	0.00357	0.00351
3	160727_009	9	0.218419	0.109437	0.054491	9	37.3282	2799.3	1248.9	1851.9	0.028651	0.027211	0.025355	2756.2	1292	2799.3	0.0275	0.005	0.00145	0.00061	0.00355	0.00351
3	160727_009	10	0.221588	0.085301	0.083095	9	36.7536	2756.2	1248.9	2454.8	0.028406	0.026591	0.026109	2756.2	1248.9	2799.3	0.02705	0.00499	0.00143	0.00058	0.00356	0.00351
3	160727_009	11	0.226796	0.11556	0.056939	9	35.8822	2756.2	1248.9	2756.2	0.029028	0.027794	0.026204	2799.3	1248.9	2799.3	0.02736	0.0051	0.00141	0.00058	0.00369	0.00362
3	160727_009	12	0.224368	0.113322	0.056433	9	36.3564	2799.3	1205.9	2282.5	0.029077	0.026828	0.027186	2756.2	1335.1	2756.2	0.02684	0.00421	0.00143	0.0006	0.00278	0.00272
3	160727_009	13	0.248624	0.110446	0.083442	10	36.702	2799.3	1248.9	1894.9	0.028217	0.027409	0.028423	2756.2	1335.1	2756.2	0.02727	0.00435	0.00141	0.00057	0.00294	0.00288
3	160727_009	14	0.22013	0.084236	0.054683	9	36.8881	2756.2	1248.9	2756.2	0.028226	0.027187	0.027205	2756.2	1248.9	2756.2	0.02667	0.00424	0.00143	0.00059	0.00281	0.00276
3	160727_009	15	0.217098	0.109786	0.054218	9	37.5104	2756.2	1335.1	1378.1	0.027333	0.026063	0.025505	2756.2	1248.9	2756.2	0.0259	0.00421	0.00144	0.00059	0.00277	0.00272
3	160727_009	16	0.248518	0.112455	0.081232	10	36.8546	2799.3	1248.9	1722.7	0.028925	0.027645	0.026047	2799.3	1335.1	2842.4	0.02671	0.00495	0.00144	0.00103	0.00351	0.00343
3	160727_009	17	0.249911	0.114017	0.082617	10	36.6162	2799.3	1205.9	2411.7	0.028612	0.026692	0.026659	2799.3	1248.9	2885.4	0.02772	0.00489	0.00143	0.0006	0.02629	0.0034
3	160727_009	18	0.249562	0.112935	0.082134	10	36.4088	2799.3	1248.9	2799.3	0.028267	0.027362	0.029203	2799.3	1248.9	2885.4	0.02665	0.00552	0.00141	0.00059	0.00411	0.00404
3	160727_009	19	0.18461	0.079391	0.052716	8	38.6717	2842.4	1205.9	2799.3	0.025289	0.025703	0.025385	2799.3	1248.9	2885.4	0.02735	0.00555	0.00143	0.00101	0.00412	0.00405
3	160727_009	20	0.248337	0.113209	0.081232	10	36.8924	2799.3	1248.9	2799.3	0.029069	0.027026	0.025794	2799.3	1248.9	2885.4	0.02716	0.00559	0.00145	0.001	0.00414	0.0041
4	160727_000	1	0.250221	0.137737	0.05739	10	37.0444	2584	1292	2411.7	0.026196	0.027364	0.025306	2584	1292	2584	0.0273	0.00664	0.00102	0.00095	0.00562	0.0048
4	160727_000	2	0.246614	0.135589	0.057969	10	37.5411	2584	1292	2584	0.026166	0.026302	0.025239	2584	1292	2627.1	0.02755	0.00656	0.00106	0.00098	0.0055	0.00465
4	160727_000	3	0.248933	0.162656	0.060648	10	37.1387	2584	1292	2584	0.025326	0.028136	0.026862	2584	1292	2627.1	0.02591	0.00657	0.00106	0.00098	0.00551	0.00472
4	160727_000	4	0.246276	0.134332	0.058808	10	37.5457	2584	1292	2584	0.025169	0.027141	0.02765	2584	1248.9	2584	0.02764	0.00664	0.00111	0.00103	0.00553	0.00469
4	160727_000	5	0.270371	0.134734	0.081169	11	37.4813	2584	1292	2584	0.025583	0.027568	0.026629	2584	1292	2627.1	0.02753	0.0067	0.00104	0.00097	0.00566	0.00482
4	160727_000	6	0.270478	0.135239	0.081416	11	37.7339	2584	1292	2584	0.025841	0.025841	0.024112	2627.1	1292	2627.1	0.02636	0.00707	0.00103	0.00097	0.00604	0.00522
4	160727_000	7	0.273125	0.161651	0.057875	11	37.4338	2584	1292	2584	0.025366	0.027499	0.025741	2584	1292	2627.1	0.02773	0.00658	0.00108	0.00099	0.0055	0.00469
4	160727_000	9	0.248438	0.163134	0.057728	10	37.1512	2584	1292	2584	0.025739	0.026961	0.02503	2627.1	1292	2627.1	0.027	0.0065	0.00106	0.00098	0.00544	0.0046
4	160727_000	10	0.246741	0.1604	0.060331	10	37.6325	2584	1292	2584	0.024633	0.026619	0.026184	2627.1	1292	2627.1	0.02691	0.00653	0.00105	0.00098	0.00548	0.00465
4	160727_000	11	0.278632	0.163481	0.087834	11	36.6639	2627.1	1292	2627.1	0.02473	0.026935	0.029299	2627.1	1292	2627.1	0.02789	0.00779	0.00104	0.00098	0.00675	0.00593
4	160727_000	12	0.272291	0.164026	0.081525	11	37.4887	2584	1292	2584	0.026248	0.028398	0.024305	2627.1	1248.9	2627.1	0.02655	0.00668	0.00106	0.00096	0.00562	0.00482
4	160727_000	13	0.273848	0.136005	0.056608	11	37.3693	2627.1	1292	2584	0.026018	0.027534	0.02499	2627.1	1248.9	2627.1	0.0268	0.00649	0.00104	0.00097	0.00545	0.00461
4	160727_000	14	0.301076	0.161983	0.084806	12	37.041	2627.1	1292	2627.1	0.025815	0.027563	0.02905	2627.1	1205.9	2627.1	0.02758	0.00652	0.00104	0.00097	0.00548	0.00463
4	160727_000	15	0.198396	0.11069	0.03357	8	36.2785	2540.9	1248.9	2540.9	0.026446	0.026874	0.029367	2540.9	1248.9	2584	0.02756	0.00503	0.00106	0.00098	0.00397	0.00311
4	160727_000	16	0.254947	0.138791	0.061056	10	36.2326	2584	1292	2584	0.026706	0.02751	0.027963	2584	1248.9	2584	0.02786	0.006	0.00104	0.00097	0.00496	0.0041
4	160727_000	17	0.251324	0.137111	0.032114	10	36.7915	2584	2584	2584	0.026569	0.028802	0.026406	2584	1248.9	2584	0.02677	0.00654	0.00103	0.00096	0.00551	0.00468
4	160727_000	18	0.195425	0.107778	0.033389	8	37.1252	2540.9	1248.9	2540.9	0.02555	0.027076	0.027205	2540.9	1248.9	2584	0.02775	0.00523	0.00108	0.001	0.00415	0.0033
4	160727_000	19	0.256087	0.136963	0.063878	10	36.0766	2584	1292	2584	0.02681	0.0279	0.0305	2584	1292	2584	0.0278	0.00636	0.00103	0.00096	0.00533	0.0045
4	160727_000	20	0.253232	0.134805	0.062993	10	36.4937	2584	1292	2584	0.025571	0.02861	0.029765	2584	1292	2584	0.02757	0.00671	0.00106	0.00099	0.00565	0.00483
5	160727_001	1	0.246378	0.161665	0.058388	10	37.6111	2627.1	1248.9	2627.1	0.025758	0.02647	0.025893	2540.9	1248.9	2670.1	0.02668	0.00623	0.00106	0.00098	0.00517	0.00436
5	160727_001	2	0.244247	0.132731	0.084589	10	37.8597	2670.1	1248.9	2497.9	0.025276	0.027042	0.025959	2670.1	1248.9	2670.1	0.02728	0.007	0.00111	0.00102	0.00589	0.00509
5	160727_001	3	0.217001	0.131985	0.03203	9	38.0922	2497.9	1248.9	2497.9	0.025928	0.026815	0.026372	2540.9	1205.9	2670.1	0.02713	0.00372	0.0013	0.00124	0.00242	0.00162
5	160727_001	4	0.246159	0.135335	0.058671	10	37.5973	2670.1	1248.9	2670.1	0.027365	0.026049	0.026776	2497.9	1248.9	2713.2	0.02605	0.00363	0.00106	0.00098	0.00257	0.00176
5	160727_001	5	0.278052	0.138298	0.086181	11	36.8125	2670.1	1248.9	2670.1	0.027406	0.027241	0.027849	2670.1	1248.9	2713.2	0.02642	0.00363	0.00106	0.00098	0.00257	0.00176
5	160727_001	6	0.276847	0.165825	0.05834	11	36.9709	2670.1	1248.9	2670.1	0.028311	0.026443	0.026742	2670.1	1248.9	2713.2	0.02603	0.00674	0.00106	0.001	0.00568	0.00486
5	160727_001	7	0.216838	0.13175	0.032709	9	38.2245	2627.1	1248.9	2497.9	0.026062	0.025721	0.026784	2584	1248.9	2713.2	0.02535	0.00368	0.00108	0.00099	0.0026	0.00179
5	160727_001	9	0.273801	0.133138	0.06078	11	36.9526	2627.1	1248.9	2497.9	0.027502	0.027238	0.03262	2584	1248.9	2713.2	0.02608	0.00368	0.00109	0.00102	0.00259	0.00176
5	160727_001	10	0.278601	0.165982	0.059257	11	36.837	2670.1	1248.9	2670.1	0.030089	0.026473	0.026852	2670.1	1248.9	2713.2	0.0266	0.00476	0.00109	0.00102	0.00367	0.00284
5	160727_001	11	0.248017	0.162334	0.033443	10	37.354	2670.1	1248.9	2670.1	0.028248	0.026763	0.027261	2670.1	1248.9	2713.2	0.02725	0.00471	0.00107	0.00099	0.00364	0.00284
5	160727_001	12	0.272686	0.162168	0.084416	11	37.5516	2670.1	1248.9	2670.1	0.024973	0.026843	0.026681	2670.1	1248.9	2713.2	0.02659	0.00622	0.00108	0.001	0.00514	0.00434
5	160727_001	13	0.277371	0.191319	0.059735	11	36.943	2670.1	1248.9	2670.1	0.026434	0.027064	0.028032	2670.1	1248.9	2713.2	0.02702	0.0047	0.00107	0.00098	0.00363	0.00283
5	160727_001	14	0.278028	0.137841	0.087104	11	36.862	2670.1	1248.9	2670.1	0.025179	0.026377	0.027264	2670.1	1248.9	2713.2	0.02687	0.0062	0.00106	0.00099	0.00514	0.00431
5	160727_001	15	0.279683	0.190435	0.089845	11	36.856	2670.1	1248.9	2670.1	0.027508	0.027006	0.028379	2670.1	1248.9	2670.1	0.02795	0.00624	0.00108	0.00101	0.00516	0.00435
5	160727_001	16	0.296236	0.174828	0.094699	11	34.4014	2627.1	1248.9	2670.1	0.027378	0.027009	0.036113	2627.1	1248.9	2670.1	0.02593	0.00625	0.00108	0.00099	0.00517	0.00435
5	160727_001	17	0.277741	0.189352	0.061391	11	36.8387	2670.1	1248.9	2627.1	0.026091	0.027337	0.029226	2670.1	1248.9	2670.1	0.02732	0.00623	0.00107	0.001	0.00516	0.00433
5	160727_001	18	0.279261	0.138468	0.087995	11	36.6365	2670.1	1248.9	2670.1	0.02904	0.026841	0.028596	2670.1	1248.9	2670.1	0.02727	0.00659	0.00104	0.00098	0.00555	0.00473
5	160727_001	19	0.28166	0.167289	0.060599	11	36.3482	2670.1	1248.9	2670.1	0.026741	0.026377	0.028186	2670.1	1248.9	2670.1	0.02796	0.00631	0.00111	0.00103	0.0052	0.00438
5	160727_001	20	0.315658	0.166755	0.094964	12	35.445	2670.1	1248.9	2670.1	0.026734	0.027305	0.037186	2670.1	1248.9	2670.1	0.02702	0.00621	0.00105	0.00097	0.00516	0.00435
