# Supplementary material for: Vocal repertoire of Microhyla nilphamariensis from Delhi and comparison with closely related M. ornata populations from the western coast of India and Sri Lanka
Source: PeerJ. 2024 Mar 29;12:e16903. doi: 10.7717/peerj.16903 (PMC10984171; doi:10.7717/peerj.16903)
Supplement: Supplemental Information 11 — Raw Data for call analysis (N = 18, 360 calls). [file peerj-12-16903-s011.xlsx]

## Sheet: Sheet1
Supplementary Data_D4: Microhyla ornata (Sri Lanka): Raw Data for call analysis (N=5, 100 calls) (Wijayathilaka & Meegaskumbura, 2016)
			Entire Call											Maximum Amplitude Pulse
Cut	Assigned Filename (.wav)	Call #	Call Duration (s)	Call Rise Time (s)	Call Fall Time (s)	# Pulses per Call	Pulse Rate (pulses/s)	Overall Dominant Frequency	Overall Dominant Frequency 1 (kHz)	Overall Dominant Frequency 2 (peak) (kHz)	First Pulse Period (s)	Middle Pulse Period (s)	"N-1" Pulse Period (s)	Overall Pulse Dominant Frequency	Pulse Dominant Frequency 1 (kHz)	Pulse Dominant Frequency 2 (kHz)	Pulse period (s)	Pulse Duration (ms)	Pulse Rise Time (ms)	Pulse 50% Rise Time (ms)	Pulse Fall Time (ms)	Pulse 50% Fall Time (ms)
1	S4audio_DZ1427_M. ornata_Wijayathilaka&Meegaskumbura_2016_PLoSone	1	0.322792	0.155582	0.120458	14	40.6526	3316.1	1636.5	3316.1	0.036753	0.023039	0.021288	3316.1	1593.5	3316.1	0.023035	0.005749	0.001332	0.0006	0.004417	0.003814
1	S4audio_DZ1427_M. ornata_Wijayathilaka&Meegaskumbura_2016_PLoSone	2	0.319505	0.177543	0.118767	14	41.0759	3316.1	1636.5	3316.1	0.036055	0.023218	0.021157	3316.1	1593.5	3316.1	0.023218	0.005744	0.001355	0.000625	0.004389	0.003783
1	S4audio_DZ1427_M. ornata_Wijayathilaka&Meegaskumbura_2016_PLoSone	3	0.324354	0.18056	0.119717	14	40.4723	3316.1	1636.5	3316.1	0.036972	0.02394	0.022075	3316.1	1593.5	3316.1	0.024254	0.005834	0.001175	0.000771	0.004659	0.004043
1	S4audio_DZ1427_M. ornata_Wijayathilaka&Meegaskumbura_2016_PLoSone	4	0.324333	0.1811	0.119108	14	40.3251	3316.1	1636.5	3316.1	0.038388	0.02413	0.023231	3230	1593.5	3273	0.024241	0.005751	0.001334	0.000621	0.004417	0.003803
1	S4audio_DZ1427_M. ornata_Wijayathilaka&Meegaskumbura_2016_PLoSone	5	0.329581	0.183289	0.122619	14	39.8051	3316.1	1636.5	3316.1	0.037346	0.023689	0.02252	3316.1	1593.5	3230	0.025023	0.00574	0.001332	0.000615	0.004408	0.003802
1	S4audio_DZ1427_M. ornata_Wijayathilaka&Meegaskumbura_2016_PLoSone	6	0.326373	0.180322	0.122401	14	40.2327	3316.1	1636.5	3316.1	0.038948	0.02365	0.023941	3316.1	1593.5	3316.1	0.023988	0.005736	0.001305	0.000597	0.004431	0.003816
1	S4audio_DZ1427_M. ornata_Wijayathilaka&Meegaskumbura_2016_PLoSone	7	0.323541	0.178818	0.121186	14	40.5795	3316.1	1636.5	3316.1	0.036443	0.02352	0.021178	3273	1636.5	3273	0.024442	0.005763	0.001327	0.000614	0.004436	0.003831
1	S4audio_DZ1427_M. ornata_Wijayathilaka&Meegaskumbura_2016_PLoSone	8	0.324222	0.203452	0.09703	14	40.4702	3273	1636.5	3316.1	0.036711	0.024262	0.022414	3273	1593.5	3273	0.024057	0.00575	0.001314	0.000602	0.004436	0.00382
1	S4audio_DZ1427_M. ornata_Wijayathilaka&Meegaskumbura_2016_PLoSone	9	0.325541	0.203034	0.122374	14	40.2787	3273	1636.5	3273	0.036153	0.024274	0.024892	3230	1636.5	3273	0.023729	0.005742	0.001171	0.000759	0.004571	0.00396
1	S4audio_DZ1427_M. ornata_Wijayathilaka&Meegaskumbura_2016_PLoSone	10	0.324733	0.155542	0.097786	14	40.3687	3316.1	1636.5	3316.1	0.037196	0.023953	0.022584	3316.1	1593.5	3273	0.023806	0.00574	0.001305	0.000598	0.004435	0.00382
1	S4audio_DZ1427_M. ornata_Wijayathilaka&Meegaskumbura_2016_PLoSone	11	0.323799	0.179411	0.120398	14	40.4873	3316.1	1636.5	3316.1	0.036302	0.024012	0.020967	3273	1636.5	3273	0.024016	0.005744	0.001335	0.000608	0.004409	0.003792
1	S4audio_DZ1427_M. ornata_Wijayathilaka&Meegaskumbura_2016_PLoSone	12	0.326564	0.205076	0.121489	14	40.186	3316.1	1636.5	3316.1	0.03834	0.024287	0.022329	3316.1	1593.5	3316.1	0.023218	0.005728	0.001312	0.000597	0.004416	0.003812
1	S4audio_DZ1427_M. ornata_Wijayathilaka&Meegaskumbura_2016_PLoSone	13	0.324093	0.155194	0.120941	14	40.4959	3316.1	1636.5	3316.1	0.037582	0.023836	0.022318	3230	1593.5	3273	0.024534	0.005716	0.001306	0.000593	0.00441	0.003801
1	S4audio_DZ1427_M. ornata_Wijayathilaka&Meegaskumbura_2016_PLoSone	14	0.323613	0.200433	0.12305	14	40.5077	3316.1	1636.5	3316.1	0.034791	0.023429	0.024589	3316.1	1593.5	3316.1	0.02372	0.005746	0.00131	0.000603	0.004436	0.00382
1	S4audio_DZ1427_M. ornata_Wijayathilaka&Meegaskumbura_2016_PLoSone	15	0.322161	0.179744	0.119017	14	40.7315	3316.1	1636.5	3316.1	0.036347	0.023391	0.020187	3316.1	1593.5	3316.1	0.024715	0.00574	0.001179	0.000778	0.004561	0.003954
1	S4audio_DZ1427_M. ornata_Wijayathilaka&Meegaskumbura_2016_PLoSone	16	0.327807	0.179928	0.123571	14	40.0378	3316.1	1593.5	3316.1	0.034643	0.024124	0.021865	3316.1	1593.5	3316.1	0.024949	0.005422	0.001192	0.000794	0.00423	0.003612
1	S4audio_DZ1427_M. ornata_Wijayathilaka&Meegaskumbura_2016_PLoSone	17	0.302632	0.15545	0.09936	13	40.1643	3316.1	1636.5	3316.1	0.037929	0.023552	0.024188	3316.1	1593.5	3316.1	0.024218	0.005152	0.001324	0.000607	0.003828	0.003225
1	S4audio_DZ1427_M. ornata_Wijayathilaka&Meegaskumbura_2016_PLoSone	18	0.330217	0.15553	0.126412	14	39.5318	3316.1	1636.5	3316.1	0.038187	0.024647	0.030095	3316.1	1593.5	3316.1	0.024634	0.005553	0.00132	0.000604	0.004233	0.003631
1	S4audio_DZ1427_M. ornata_Wijayathilaka&Meegaskumbura_2016_PLoSone	19	0.327268	0.181924	0.120923	14	40.0272	3273	1593.5	3316.1	0.038817	0.02444	0.023384	3316.1	1679.6	3273	0.02444	0.006103	0.001329	0.000601	0.004774	0.004168
1	S4audio_DZ1427_M. ornata_Wijayathilaka&Meegaskumbura_2016_PLoSone	20	0.321055	0.197054	0.123866	14	40.8732	3316.1	1636.5	3316.1	0.025874	0.023795	0.023434	3230	1593.5	3316.1	0.025199	0.005581	0.001189	0.000789	0.004392	0.003778
2	S4audio_D_M. ornata_Wijayathilaka&Meegaskumbura_2016_PLoSone	1	0.29242	0.169986	0.074335	13	41.739	3273	1593.5	3273	0.026703	0.023805	0.021218	3316.1	2239.5	3230	0.024179	0.004617	0.001339	0.000646	0.003278	0.002684
2	S4audio_D_M. ornata_Wijayathilaka&Meegaskumbura_2016_PLoSone	2	0.294108	0.194004	0.09954	13	41.5991	3273	1593.5	3273	0.022721	0.024176	0.023091	3273	1593.5	3273	0.024406	0.005238	0.001339	0.000644	0.003899	0.003306
2	S4audio_D_M. ornata_Wijayathilaka&Meegaskumbura_2016_PLoSone	3	0.291983	0.219058	0.07346	13	41.8242	3273	1593.5	3273	0.024937	0.023966	0.020352	3273	1593.5	3273	0.024039	0.002907	0.001041	0.000661	0.001866	0.001222
2	S4audio_D_M. ornata_Wijayathilaka&Meegaskumbura_2016_PLoSone	4	0.295408	0.193599	0.076958	13	41.4083	3273	1593.5	3273	0.023448	0.0243	0.023001	3230	2153.3	3273	0.025215	0.003284	0.001049	0.000653	0.002235	0.001616
2	S4audio_D_M. ornata_Wijayathilaka&Meegaskumbura_2016_PLoSone	5	0.29366	0.193017	0.076157	13	41.6727	3273	1593.5	3273	0.022778	0.024179	0.022714	3273	1593.5	3230	0.024897	0.005248	0.001012	0.000643	0.004236	0.003594
2	S4audio_D_M. ornata_Wijayathilaka&Meegaskumbura_2016_PLoSone	6	0.292824	0.193493	0.074354	13	41.6334	3273	1593.5	3273	0.023377	0.024254	0.022345	3316.1	1636.5	3273	0.024738	0.005256	0.00135	0.000627	0.003906	0.003303
2	S4audio_D_M. ornata_Wijayathilaka&Meegaskumbura_2016_PLoSone	7	0.294486	0.195755	0.074546	13	41.3887	3273	1593.5	3273	0.024803	0.024602	0.021472	3316.1	1593.5	3316.1	0.02476	0.005225	0.00134	0.000628	0.003885	0.003291
2	S4audio_D_M. ornata_Wijayathilaka&Meegaskumbura_2016_PLoSone	8	0.292901	0.144189	0.074356	13	41.7759	3273	1593.5	3273	0.022792	0.024378	0.022967	3316.1	1593.5	3273	0.024196	0.005321	0.001064	0.000682	0.004257	0.003625
2	S4audio_D_M. ornata_Wijayathilaka&Meegaskumbura_2016_PLoSone	9	0.29385	0.19368	0.075474	13	41.6233	3273	1593.5	3273	0.026033	0.024053	0.022296	3273	1593.5	3273	0.024645	0.005304	0.001231	0.000831	0.004073	0.003459
2	S4audio_D_M. ornata_Wijayathilaka&Meegaskumbura_2016_PLoSone	10	0.301333	0.199906	0.076955	13	40.5774	3316.1	1593.5	3273	0.029234	0.024181	0.024803	3186.9	1550.4	3316.1	0.024173	0.003187	0.001034	0.000643	0.002153	0.001523
2	S4audio_D_M. ornata_Wijayathilaka&Meegaskumbura_2016_PLoSone	11	0.298399	0.197886	0.076242	13	40.9593	3273	1593.5	3273	0.02801	0.024554	0.023278	3273	1593.5	3273	0.024286	0.005272	0.001034	0.000644	0.004238	0.003611
2	S4audio_D_M. ornata_Wijayathilaka&Meegaskumbura_2016_PLoSone	12	0.298399	0.175042	0.074814	13	40.8796	3316.1	1593.5	3273	0.030428	0.024468	0.021657	3273	2153.3	3273	0.024509	0.004605	0.001356	0.00062	0.003249	0.002679
2	S4audio_D_M. ornata_Wijayathilaka&Meegaskumbura_2016_PLoSone	13	0.292407	0.168902	0.099819	13	41.7637	3273	1593.5	3273	0.024974	0.024075	0.02327	3316.1	1593.5	3316.1	0.024308	0.004422	0.001318	0.000617	0.003104	0.00252
2	S4audio_D_M. ornata_Wijayathilaka&Meegaskumbura_2016_PLoSone	14	0.288467	0.189107	0.099891	13	42.304	3273	1593.5	3273	0.020717	0.02407	0.021962	3316.1	1593.5	3273	0.02419	0.00428	0.001185	0.000757	0.003095	0.002519
2	S4audio_D_M. ornata_Wijayathilaka&Meegaskumbura_2016_PLoSone	15	0.32078	0.170718	0.101155	14	41.1893	3273	1593.5	3273	0.024022	0.024581	0.023111	3273	1593.5	3273	0.024953	0.004028	0.001331	0.000624	0.002697	0.002123
2	S4audio_D_M. ornata_Wijayathilaka&Meegaskumbura_2016_PLoSone	16	0.31902	0.197607	0.097874	14	41.1897	3316.1	1593.5	3316.1	0.025453	0.023981	0.021995	3230	1593.5	3230	0.024838	0.004059	0.001023	0.000637	0.003036	0.002382
2	S4audio_D_M. ornata_Wijayathilaka&Meegaskumbura_2016_PLoSone	17	0.318564	0.17152	0.099414	14	41.4562	3273	1593.5	3273	0.028975	0.024179	0.02295	3316.1	1593.5	3316.1	0.024344	0.004602	0.001346	0.000631	0.003256	0.002692
2	S4audio_D_M. ornata_Wijayathilaka&Meegaskumbura_2016_PLoSone	18	0.293242	0.193181	0.076058	13	41.5779	3273	1593.5	3273	0.022113	0.024134	0.02249	3273	1593.5	3273	0.025022	0.003231	0.001032	0.000643	0.002199	0.001573
2	S4audio_D_M. ornata_Wijayathilaka&Meegaskumbura_2016_PLoSone	19	0.293189	0.191634	0.076883	13	41.8715	3273	1593.5	3273	0.021778	0.023911	0.023634	3273	1593.5	3273	0.024607	0.005272	0.001051	0.000667	0.004221	0.003587
2	S4audio_D_M. ornata_Wijayathilaka&Meegaskumbura_2016_PLoSone	20	0.298588	0.196922	0.076613	13	40.9076	3316.1	1593.5	3316.1	0.023742	0.024366	0.022531	3273	1593.5	3273	0.024069	0.004031	0.00104	0.000634	0.002991	0.002373
3	S4audio_A_M. ornata_Wijayathilaka&Meegaskumbura_2016_PLoSone	1	0.26445	0.141654	0.099114	12	42.3686	3316.1	1636.5	3316.1	0.024121	0.024052	0.021928	3316.1	1636.5	3186.9	0.024052	0.005796	0.001355	0.00062	0.004441	0.003837
3	S4audio_A_M. ornata_Wijayathilaka&Meegaskumbura_2016_PLoSone	2	0.262685	0.141193	0.097412	12	42.6302	3316.1	1636.5	3316.1	0.024627	0.024627	0.02189	3316.1	1679.6	3316.1	0.024198	0.00578	0.001021	0.000611	0.004759	0.003854
3	S4audio_A_M. ornata_Wijayathilaka&Meegaskumbura_2016_PLoSone	3	0.288973	0.142344	0.123671	13	42.1061	3316.1	1636.5	3316.1	0.023265	0.023571	0.023877	3273	1636.5	3273	0.023896	0.005806	0.001197	0.000783	0.004609	0.004003
3	S4audio_A_M. ornata_Wijayathilaka&Meegaskumbura_2016_PLoSone	4	0.241512	0.072381	0.098837	11	42.159	3316.1	1636.5	3316.1	0.022185	0.025143	0.024033	3273	1636.5	3273	0.024102	0.005774	0.001327	0.000595	0.004447	0.003845
3	S4audio_A_M. ornata_Wijayathilaka&Meegaskumbura_2016_PLoSone	5	0.260892	0.118208	0.073428	12	42.9412	3316.1	1636.5	3316.1	0.022529	0.023389	0.021973	3316.1	1636.5	3316.1	0.023389	0.005765	0.001331	0.000606	0.004434	0.003831
3	S4audio_A_M. ornata_Wijayathilaka&Meegaskumbura_2016_PLoSone	6	0.260647	0.117005	0.096019	12	42.9226	3316.1	1636.5	3316.1	0.022378	0.024492	0.022033	3316.1	1636.5	3316.1	0.024492	0.005794	0.001354	0.000619	0.00444	0.003842
3	S4audio_A_M. ornata_Wijayathilaka&Meegaskumbura_2016_PLoSone	7	0.239752	0.12109	0.071819	11	42.3177	3316.1	1636.5	3316.1	0.02511	0.023563	0.02057	3316.1	1636.5	3316.1	0.023563	0.006372	0.001187	0.000597	0.005185	0.004452
3	S4audio_A_M. ornata_Wijayathilaka&Meegaskumbura_2016_PLoSone	8	0.254275	0.117281	0.113788	12	44.0382	3316.1	1636.5	3316.1	0.023706	0.023812	0.019214	3316.1	1636.5	3316.1	0.023812	0.006399	0.0012	0.000625	0.005199	0.004472
3	S4audio_A_M. ornata_Wijayathilaka&Meegaskumbura_2016_PLoSone	9	0.281751	0.163678	0.118073	13	43.1166	3316.1	1636.5	3316.1	0.023427	0.02374	0.021241	3316.1	1679.6	3273	0.024447	0.006374	0.001215	0.000637	0.005159	0.004428
3	S4audio_A_M. ornata_Wijayathilaka&Meegaskumbura_2016_PLoSone	10	0.274376	0.157445	0.093766	12	40.8333	3316.1	1636.5	3316.1	0.040207	0.023942	0.020987	3316.1	1636.5	3316.1	0.022333	0.00593	0.001362	0.000644	0.004568	0.003962
3	S4audio_A_M. ornata_Wijayathilaka&Meegaskumbura_2016_PLoSone	11	0.288461	0.145468	0.120089	13	42.1427	3316.1	1636.5	3316.1	0.027546	0.022904	0.021975	3273	1636.5	3273	0.02344	0.005845	0.001334	0.00061	0.004511	0.003901
3	S4audio_A_M. ornata_Wijayathilaka&Meegaskumbura_2016_PLoSone	12	0.285188	0.141024	0.121774	13	42.7156	3316.1	1636.5	3316.1	0.027428	0.022434	0.02239	3316.1	1636.5	3316.1	0.022434	0.006191	0.001345	0.000625	0.004846	0.004227
3	S4audio_A_M. ornata_Wijayathilaka&Meegaskumbura_2016_PLoSone	13	0.289153	0.152967	0.113596	12	38.6022	3316.1	1636.5	3316.1	0.035821	0.023755	0.036144	3316.1	1636.5	3316.1	0.023755	0.00579	0.001337	0.000606	0.004453	0.003843
3	S4audio_A_M. ornata_Wijayathilaka&Meegaskumbura_2016_PLoSone	14	0.227968	0.091951	0.114389	11	44.7443	3359.2	1636.5	3359.2	0.026094	0.024023	0.02071	3359.2	1636.5	3359.2	0.021538	0.005189	0.001335	0.000568	0.003854	0.003276
3	S4audio_A_M. ornata_Wijayathilaka&Meegaskumbura_2016_PLoSone	15	0.254698	0.072745	0.113074	12	43.7405	3359.2	1636.5	3359.2	0.028332	0.024504	0.019143	3316.1	1636.5	3316.1	0.023995	0.005542	0.001322	0.000589	0.00422	0.003621
3	S4audio_A_M. ornata_Wijayathilaka&Meegaskumbura_2016_PLoSone	16	0.233891	0.093668	0.094513	11	43.5848	3316.1	1636.5	3359.2	0.027414	0.023223	0.020255	3359.2	1679.6	3230	0.023223	0.005144	0.001328	0.000574	0.003816	0.003226
3	S4audio_A_M. ornata_Wijayathilaka&Meegaskumbura_2016_PLoSone	17	0.261404	0.094677	0.120282	12	42.7623	3316.1	1636.5	3316.1	0.0262	0.023223	0.020543	3316.1	1593.5	3186.9	0.023223	0.005154	0.001324	0.000594	0.00383	0.003233
3	S4audio_A_M. ornata_Wijayathilaka&Meegaskumbura_2016_PLoSone	18	0.231536	0.115532	0.068301	11	44.0199	3316.1	1636.5	3316.1	0.024621	0.024259	0.019195	3316.1	1636.5	3316.1	0.024174	0.005738	0.001343	0.000633	0.004395	0.003792
3	S4audio_A_M. ornata_Wijayathilaka&Meegaskumbura_2016_PLoSone	19	0.257721	0.116826	0.118293	12	43.5752	3316.1	1636.5	3316.1	0.029293	0.023831	0.019363	3316.1	1679.6	3273	0.023692	0.005734	0.001332	0.000612	0.004402	0.00379
3	S4audio_A_M. ornata_Wijayathilaka&Meegaskumbura_2016_PLoSone	20	0.281795	0.139151	0.119541	13	43.1602	3316.1	1636.5	3316.1	0.022296	0.024177	0.022834	3316.1	1636.5	3316.1	0.023889	0.005539	0.001225	0.000802	0.004314	0.003683
4	S4audio_C_M. ornata_Wijayathilaka&Meegaskumbura_2016_PLoSone	1	0.292094	0.168745	0.09856	13	41.6794	3316.1	1636.5	3316.1	0.022698	0.022698	0.02449	3316.1	1636.5	3316.1	0.02471	0.005747	0.001191	0.00078	0.004556	0.003951
4	S4audio_C_M. ornata_Wijayathilaka&Meegaskumbura_2016_PLoSone	2	0.267581	0.192165	0.052272	12	41.9375	3316.1	1636.5	1636.5	0.025669	0.023986	0.023144	3316.1	1593.5	3316.1	0.023656	0.005184	0.001323	0.000624	0.003861	0.003264
4	S4audio_C_M. ornata_Wijayathilaka&Meegaskumbura_2016_PLoSone	3	0.26847	0.167698	0.054471	12	41.9453	3316.1	1636.5	3316.1	0.022178	0.023734	0.024513	3273	1636.5	3273	0.024026	0.005174	0.001008	0.000962	0.004166	0.003256
4	S4audio_C_M. ornata_Wijayathilaka&Meegaskumbura_2016_PLoSone	4	0.288028	0.2157	0.07285	13	42.2715	3316.1	1636.5	3316.1	0.021384	0.025035	0.021905	3316.1	1593.5	3316.1	0.024018	0.005162	0.001007	0.000621	0.004155	0.003528
4	S4audio_C_M. ornata_Wijayathilaka&Meegaskumbura_2016_PLoSone	5	0.29356	0.172748	0.120812	13	41.4804	3316.1	1636.5	3316.1	0.028386	0.023435	0.020623	3316.1	1636.5	3316.1	0.024055	0.00562	0.001189	0.000783	0.004431	0.00382
4	S4audio_C_M. ornata_Wijayathilaka&Meegaskumbura_2016_PLoSone	6	0.294439	0.171193	0.099272	13	41.4204	3316.1	1636.5	3316.1	0.024649	0.023974	0.023636	3316.1	1679.6	3186.9	0.024183	0.005781	0.001325	0.000616	0.004456	0.003845
4	S4audio_C_M. ornata_Wijayathilaka&Meegaskumbura_2016_PLoSone	7	0.295262	0.170754	0.100199	13	41.3899	3316.1	1636.5	3316.1	0.024457	0.023568	0.023123	3316.1	1593.5	3316.1	0.02446	0.005795	0.001311	0.000606	0.004484	0.003879
4	S4audio_C_M. ornata_Wijayathilaka&Meegaskumbura_2016_PLoSone	8	0.29748	0.173867	0.099606	13	41.0343	3316.1	1636.5	3316.1	0.027899	0.024538	0.021849	3316.1	1593.5	3316.1	0.024721	0.005576	0.001327	0.000624	0.004249	0.003651
4	S4audio_C_M. ornata_Wijayathilaka&Meegaskumbura_2016_PLoSone	9	0.296615	0.173369	0.100245	13	41.1713	3316.1	1636.5	3316.1	0.028494	0.023688	0.022658	3316.1	1593.5	3359.2	0.025114	0.005193	0.001188	0.000631	0.004005	0.003255
4	S4audio_C_M. ornata_Wijayathilaka&Meegaskumbura_2016_PLoSone	10	0.295897	0.172529	0.099869	13	41.288	3316.1	1593.5	3316.1	0.025354	0.024426	0.024117	3316.1	1636.5	3316.1	0.02383	0.005663	0.001353	0.000648	0.00431	0.003702
4	S4audio_C_M. ornata_Wijayathilaka&Meegaskumbura_2016_PLoSone	11	0.293068	0.168693	0.100659	13	41.6781	3316.1	1593.5	3316.1	0.023159	0.024303	0.022588	3316.1	1593.5	3273	0.025136	0.005623	0.001203	0.000641	0.00442	0.003679
4	S4audio_C_M. ornata_Wijayathilaka&Meegaskumbura_2016_PLoSone	12	0.294083	0.169619	0.101018	13	41.4991	3316.1	1593.5	3316.1	0.023156	0.024603	0.024893	3316.1	1593.5	3316.1	0.023812	0.006202	0.001357	0.000638	0.004845	0.001318
4	S4audio_C_M. ornata_Wijayathilaka&Meegaskumbura_2016_PLoSone	13	0.298607	0.1728	0.101419	13	40.9202	3316.1	1593.5	3316.1	0.027065	0.024091	0.022901	3316.1	1636.5	3273	0.024705	0.005762	0.001335	0.000615	0.004427	0.003827
4	S4audio_C_M. ornata_Wijayathilaka&Meegaskumbura_2016_PLoSone	14	0.292343	0.170323	0.097728	13	41.7904	3316.1	1593.5	3316.1	0.022326	0.022326	0.02359	3316.1	1593.5	3316.1	0.024082	0.005633	0.001319	0.00061	0.004314	0.003721
4	S4audio_C_M. ornata_Wijayathilaka&Meegaskumbura_2016_PLoSone	15	0.293571	0.171396	0.098443	13	41.5815	3316.1	1593.5	3316.1	0.026076	0.023732	0.022853	3316.1	1636.5	3273	0.024254	0.006186	0.001355	0.000639	0.004831	0.004233
4	S4audio_C_M. ornata_Wijayathilaka&Meegaskumbura_2016_PLoSone	16	0.299491	0.176695	0.099038	13	40.6934	3316.1	1593.5	3316.1	0.034448	0.024648	0.022273	3316.1	1679.6	3230	0.024646	0.005722	0.001332	0.000618	0.00439	0.003785
4	S4audio_C_M. ornata_Wijayathilaka&Meegaskumbura_2016_PLoSone	17	0.305379	0.181526	0.076089	13	40.0391	3316.1	1593.5	3316.1	0.038763	0.023871	0.022976	3273	1593.5	3316.1	0.024536	0.005635	0.00135	0.000648	0.004285	0.003695
4	S4audio_C_M. ornata_Wijayathilaka&Meegaskumbura_2016_PLoSone	18	0.293816	0.17018	0.099199	13	41.4577	3316.1	1593.5	3316.1	0.023563	0.024436	0.022109	3316.1	1636.5	3273	0.023979	0.005659	0.001372	0.000672	0.004287	0.003686
4	S4audio_C_M. ornata_Wijayathilaka&Meegaskumbura_2016_PLoSone	19	0.297088	0.172932	0.098916	13	41.1	3316.1	1593.5	3316.1	0.027287	0.024558	0.021489	3316.1	1593.5	3316.1	0.024855	0.005711	0.001332	0.000622	0.004379	0.003785
4	S4audio_C_M. ornata_Wijayathilaka&Meegaskumbura_2016_PLoSone	20	0.291809	0.169762	0.098391	13	41.8793	3316.1	1636.5	3316.1	0.023456	0.02369	0.021084	3230	1593.5	3316.1	0.024076	0.005795	0.001056	0.000663	0.004739	0.003846
5	S4audio_B_M. ornata_Wijayathilaka&Meegaskumbura_2016_PLoSone	1	0.264447	0.19129	0.074057	12	42.2742	3316.1	1636.5	3316.1	0.024592	0.023498	0.023748	3316.1	1722.7	3316.1	0.023523	0.00575	0.001333	0.000617	0.004417	0.003806
5	S4audio_B_M. ornata_Wijayathilaka&Meegaskumbura_2016_PLoSone	2	0.2649	0.166912	0.075567	12	42.321	3273	1636.5	3316.1	0.023043	0.023422	0.02327	3273	1636.5	3273	0.02431	0.005737	0.001165	0.000771	0.004572	0.003959
5	S4audio_B_M. ornata_Wijayathilaka&Meegaskumbura_2016_PLoSone	3	0.285938	0.16555	0.074096	13	42.534	3316.1	1636.5	3316.1	0.021414	0.023049	0.021563	3316.1	1593.5	3316.1	0.024355	0.005706	0.001154	0.000752	0.004552	0.003938
5	S4audio_B_M. ornata_Wijayathilaka&Meegaskumbura_2016_PLoSone	4	0.289451	0.192063	0.097991	13	42.1158	3316.1	1636.5	3316.1	0.02389	0.023073	0.021739	3316.1	1593.5	3316.1	0.02477	0.00593	0.001329	0.000628	0.004601	0.003993
5	S4audio_B_M. ornata_Wijayathilaka&Meegaskumbura_2016_PLoSone	5	0.29389	0.172653	0.097866	13	41.4079	3316.1	1636.5	3316.1	0.02962	0.023999	0.022162	3273	1593.5	3273	0.024026	0.006295	0.001332	0.000616	0.004963	0.004356
5	S4audio_B_M. ornata_Wijayathilaka&Meegaskumbura_2016_PLoSone	6	0.290981	0.171032	0.096993	13	41.8442	3316.1	1636.5	3316.1	0.021997	0.023624	0.021849	3316.1	1636.5	3273	0.024097	0.005727	0.001174	0.000783	0.004553	0.00394
5	S4audio_B_M. ornata_Wijayathilaka&Meegaskumbura_2016_PLoSone	7	0.287759	0.166714	0.073147	13	42.3575	3316.1	1636.5	3316.1	0.022205	0.023446	0.0229	3316.1	1679.6	3186.9	0.023909	0.006154	0.001334	0.000599	0.00482	0.00423
5	S4audio_B_M. ornata_Wijayathilaka&Meegaskumbura_2016_PLoSone	8	0.288169	0.191237	0.096933	13	42.3669	3316.1	1636.5	3316.1	0.022618	0.023449	0.022596	3230	1593.5	3316.1	0.024382	0.005738	0.001328	0.000618	0.00441	0.003803
5	S4audio_B_M. ornata_Wijayathilaka&Meegaskumbura_2016_PLoSone	9	0.288349	0.164049	0.10072	13	42.409	3316.1	1636.5	3316.1	0.02039	0.023692	0.023984	3316.1	1636.5	3316.1	0.024435	0.005724	0.001318	0.000622	0.004406	0.003796
5	S4audio_B_M. ornata_Wijayathilaka&Meegaskumbura_2016_PLoSone	10	0.286898	0.165962	0.073306	13	42.488	3316.1	1636.5	3316.1	0.022159	0.024181	0.021792	3316.1	1636.5	3316.1	0.02439	0.005753	0.001194	0.000778	0.004559	0.003673
5	S4audio_B_M. ornata_Wijayathilaka&Meegaskumbura_2016_PLoSone	11	0.294657	0.169478	0.077188	13	41.2896	3316.1	1636.5	3316.1	0.024704	0.023859	0.025166	3316.1	1765.7	3273	0.024341	0.005736	0.001342	0.000638	0.004394	0.003789
5	S4audio_B_M. ornata_Wijayathilaka&Meegaskumbura_2016_PLoSone	12	0.290838	0.168187	0.07379	13	42.0286	3316.1	1636.5	3316.1	0.022232	0.023531	0.020818	3230	1636.5	3316.1	0.025804	0.005767	0.001192	0.000786	0.004575	0.003965
5	S4audio_B_M. ornata_Wijayathilaka&Meegaskumbura_2016_PLoSone	13	0.291789	0.169965	0.074011	13	41.782	3316.1	1636.5	3316.1	0.02804	0.023437	0.023381	3273	1593.5	3273	0.024334	0.005192	0.001023	0.000965	0.004169	0.003542
5	S4audio_B_M. ornata_Wijayathilaka&Meegaskumbura_2016_PLoSone	14	0.246166	0.073299	0.052962	11	41.3344	3316.1	1636.5	3359.2	0.025305	0.024019	0.025723	3230	1593.5	3316.1	0.024374	0.005136	0.001158	0.000765	0.003978	0.003366
5	S4audio_B_M. ornata_Wijayathilaka&Meegaskumbura_2016_PLoSone	15	0.262085	0.18971	0.072923	12	42.8679	3316.1	1636.5	3316.1	0.021477	0.023601	0.020776	3316.1	1679.6	3273	0.022749	0.005137	0.001189	0.00079	0.003948	0.003613
5	S4audio_B_M. ornata_Wijayathilaka&Meegaskumbura_2016_PLoSone	16	0.287636	0.167416	0.096623	13	42.4728	3316.1	1636.5	3316.1	0.021767	0.023757	0.021721	3316.1	1636.5	3316.1	0.023787	0.005162	0.001306	0.000604	0.003856	0.003252
5	S4audio_B_M. ornata_Wijayathilaka&Meegaskumbura_2016_PLoSone	17	0.286919	0.167223	0.097253	13	42.6077	3316.1	1636.5	3316.1	0.023437	0.02374	0.021221	3316.1	1636.5	3316.1	0.022894	0.005178	0.001187	0.000768	0.003991	0.0034
5	S4audio_B_M. ornata_Wijayathilaka&Meegaskumbura_2016_PLoSone	18	0.303068	0.157715	0.121752	13	40.2924	3316.1	1636.5	3316.1	0.03923	0.023969	0.020666	3316.1	1593.5	3273	0.02472	0.00518	0.001327	0.000604	0.003853	0.003249
5	S4audio_B_M. ornata_Wijayathilaka&Meegaskumbura_2016_PLoSone	19	0.315277	0.168959	0.12334	14	41.7255	3316.1	1636.5	3316.1	0.024108	0.023351	0.024789	3316.1	1593.5	3316.1	0.024375	0.005155	0.001325	0.000614	0.00383	0.003235
5	S4audio_B_M. ornata_Wijayathilaka&Meegaskumbura_2016_PLoSone	20	0.289477	0.147198	0.095735	13	42.0588	3316.1	1636.5	3316.1	0.031927	0.023561	0.021904	3316.1	1679.6	3273	0.023618	0.005596	0.00117	0.00078	0.004426	0.003825
